# Supplementary material for: Nitric oxide maintains cell survival of Trichomonas vaginalis upon iron depletion
Source: Parasit Vectors. 2015 Jul 25;8:393. doi: 10.1186/s13071-015-1000-5 (PMC4513698; doi:10.1186/s13071-015-1000-5)
Supplement: Additional file 2 — Transcriptomic analysis of T. vaginalis under different iron concentrations by RNA-seq. [file 13071_2015_1000_MOESM2_ESM.xlsx]

## Sheet: 工作表2
Additional file 2. Transcriptomic analysis of T. vaginalis under different iron concentrations by RNA-seq.
Feature ID	Trichdb annotation	RPKM (IR)	RPKM (ID)
TVAG_000010	conserved hypothetical protein	0	0
TVAG_000020	conserved hypothetical protein	0	0
TVAG_000030	conserved hypothetical protein	0	0
TVAG_000040	conserved hypothetical protein	0	0.05
TVAG_000050	conserved hypothetical protein	0	0
TVAG_000060	conserved hypothetical protein	0	0
TVAG_000070	methionyl-tRNA synthetase, putative	118.07	23.89
TVAG_000080	RAB 3 and, putative	2.69	6.17
TVAG_000090	MYB45, putative	0.09	0.18
TVAG_000100	conserved hypothetical protein	7.56	31.62
TVAG_000110	conserved hypothetical protein	19.51	33.61
TVAG_000120	conserved hypothetical protein	0.47	0.86
TVAG_000130	conserved hypothetical protein	0.74	0.91
TVAG_000140	multidrug resistance pump, putative	0.33	0.43
TVAG_000150	conserved hypothetical protein	5.23	5.22
TVAG_000160	conserved hypothetical protein	3.26	2.87
TVAG_000170	conserved hypothetical protein	50.92	104.31
TVAG_000180	conserved hypothetical protein	0	0
TVAG_000190	conserved hypothetical protein	0	0
TVAG_000200	CMGC family protein kinase	0.11	0.4
TVAG_000210	conserved hypothetical protein	4.76	7.85
TVAG_000220	saposin, putative	627.47	676.95
TVAG_000230	Na+ driven multidrug efflux pump, putative	49.47	61.62
TVAG_000240	Rab23, putative	0.23	0.4
TVAG_000250	conserved hypothetical protein	0.35	0.24
TVAG_000260	conserved hypothetical protein	2.85	1.61
TVAG_000270	CAMK family protein kinase	14.87	26.58
TVAG_000280	DNA-binding protein eta2, putative	0.3	0.2
TVAG_000290	thioredoxin, putative	16.1	29.64
TVAG_000300	conserved hypothetical protein	0	0.33
TVAG_000310	conserved hypothetical protein	0.56	0.07
TVAG_000320	conserved hypothetical protein	0	0
TVAG_000330	conserved hypothetical protein	0	0
TVAG_000340	conserved hypothetical protein	0	0
TVAG_000350	conserved hypothetical protein	5.6	2.48
TVAG_000360	UDP-galactose transporter, putative	8.71	7.89
TVAG_000370	conserved hypothetical protein	1.77	0.64
TVAG_000380	conserved hypothetical protein	1.53	1.08
TVAG_000390	conserved hypothetical protein	1.3	0
TVAG_000400	ankyrin repeat-cotaining protein, putative	5.47	2.19
TVAG_000410	conserved hypothetical protein	4.35	0.66
TVAG_000420	ribosome biogenesis protein brix, putative	11.19	4.08
TVAG_000430	conserved hypothetical protein	0	0
TVAG_000440	conserved hypothetical protein	0	0
TVAG_000450	conserved hypothetical protein	0	0
TVAG_000460	conserved hypothetical protein	0	0
TVAG_000470	conserved hypothetical protein	0	0
TVAG_000480	conserved hypothetical protein	3.57	1.84
TVAG_000490	conserved hypothetical protein	9.08	11.97
TVAG_000500	conserved hypothetical protein	2.63	2.05
TVAG_000510	conserved hypothetical protein	0.22	0.22
TVAG_000520	conserved hypothetical protein	0.06	0
TVAG_000530	conserved hypothetical protein	10.14	2.76
TVAG_000540	r2r3-MYB transcription factor, putative	2.6	2.58
TVAG_000550	conserved hypothetical protein	1.23	1.43
TVAG_000560	conserved hypothetical protein	0.11	0.88
TVAG_000570	conserved hypothetical protein	0.04	0.63
TVAG_000580	conserved hypothetical protein	0.97	0.83
TVAG_000590	two component sensor and regulator histidine kinase bacteria, putative	6.66	6.97
TVAG_000600	ankyrin repeat-cotaining protein, putative	0.82	0.18
TVAG_000610	conserved hypothetical protein	1.75	2.02
TVAG_000620	conserved hypothetical protein	3.33	4.75
TVAG_000630	conserved hypothetical protein	0	0
TVAG_000640	conserved hypothetical protein	0.18	0.24
TVAG_000650	Cullin-4, putative	6.72	5.26
TVAG_000660	conserved hypothetical protein	5.75	1.19
TVAG_000670	conserved hypothetical protein	1.19	1.01
TVAG_000680	conserved hypothetical protein	0.25	0.48
TVAG_000690	ubiquitin-conjugating enzyme rad6, putative	2.28	1.29
TVAG_000700	conserved hypothetical protein	12.5	1.27
TVAG_000710	conserved hypothetical protein	0.6	0.43
TVAG_000720	GTP-binding protein cin4, putative	5.25	7.48
TVAG_000730	conserved hypothetical protein	0.35	1.31
TVAG_000740	conserved hypothetical protein	2.71	13.09
TVAG_000750	prefoldin subunit, putative	51.96	4.65
TVAG_000760	ankyrin repeat-cotaining protein, putative	8.49	7.86
TVAG_000770	conserved hypothetical protein	1.94	2.26
TVAG_000780	rolling pebbles, putative	0.58	0.4
TVAG_000790	TKL family protein kinase	5.65	4.64
TVAG_000800	cell cycle checkpoint protein RAD1, putative	17.22	3.91
TVAG_000810	conserved hypothetical protein	139.84	23.56
TVAG_000820	conserved hypothetical protein	0.72	1.35
TVAG_000830	conserved hypothetical protein	1.56	1.34
TVAG_000840	conserved hypothetical protein	0.49	0.41
TVAG_000850	conserved hypothetical protein	0.66	0.49
TVAG_000860	conserved hypothetical protein	8.39	10.49
TVAG_000870	conserved hypothetical protein	5.4	3.13
TVAG_000880	Clan MA, family M8, leishmanolysin-like metallopeptidase	48.48	42.62
TVAG_000890	conserved hypothetical protein	0.07	0
TVAG_000900	conserved hypothetical protein	0	0.18
TVAG_000910	suppressor protein SRP40, putative	0	0
TVAG_000920	conserved hypothetical protein	0	0
TVAG_000930	conserved hypothetical protein	0	0
TVAG_000940	conserved hypothetical protein	0	0
TVAG_000950	conserved hypothetical protein	0	0
TVAG_000960	conserved hypothetical protein	0	0
TVAG_000970	conserved hypothetical protein	0	0
TVAG_000980	conserved hypothetical protein	0	0.1
TVAG_000990	conserved hypothetical protein	0	0.14
TVAG_001000	conserved hypothetical protein	0.44	0.25
TVAG_001010	conserved hypothetical protein	0	0
TVAG_001020	conserved hypothetical protein	0	0
TVAG_001030	conserved hypothetical protein	0	0
TVAG_001040	conserved hypothetical protein	0	0
TVAG_001050	conserved hypothetical protein	0	0
TVAG_001060	conserved hypothetical protein	0	0
TVAG_001070	conserved hypothetical protein	0	0
TVAG_001080	conserved hypothetical protein	0	0
TVAG_001090	conserved hypothetical protein	0	0
TVAG_001100	conserved hypothetical protein	0	0
TVAG_001110	conserved hypothetical protein	0	0
TVAG_001120	conserved hypothetical protein	45.83	64.68
TVAG_001130	conserved hypothetical protein	47.26	46.43
TVAG_001140	conserved hypothetical protein	192.06	160.38
TVAG_001150	conserved hypothetical protein	0	0
TVAG_001160	conserved hypothetical protein	0	0
TVAG_001170	conserved hypothetical protein	0	0
TVAG_001180	conserved hypothetical protein	0	0
TVAG_001190	conserved hypothetical protein	0	0
TVAG_001200	conserved hypothetical protein	0	0
TVAG_001210	conserved hypothetical protein	0	0
TVAG_001220	conserved hypothetical protein	0	0
TVAG_001230	conserved hypothetical protein	0	0
TVAG_001240	conserved hypothetical protein	0	0
TVAG_001250	conserved hypothetical protein	0	0
TVAG_001260	conserved hypothetical protein	0	0
TVAG_001270	conserved hypothetical protein	0	0
TVAG_001280	conserved hypothetical protein	0	0
TVAG_001290	conserved hypothetical protein	0	0
TVAG_001300	conserved hypothetical protein	0	0
TVAG_001310	conserved hypothetical protein	0	0
TVAG_001320	conserved hypothetical protein	0	0
TVAG_001330	conserved hypothetical protein	0	0
TVAG_001340	conserved hypothetical protein	0	0
TVAG_001350	conserved hypothetical protein	0	0
TVAG_001360	conserved hypothetical protein	0	0.05
TVAG_001370	conserved hypothetical protein	0	0
TVAG_001380	flap endonuclease-1, putative	6.42	6.19
TVAG_001390	conserved hypothetical protein	0	0
TVAG_001400	conserved hypothetical protein	0.18	0.13
TVAG_001410	conserved hypothetical protein	3.15	4.12
TVAG_001420	conserved hypothetical protein	10.61	13.09
TVAG_001430	conserved hypothetical protein	1.41	1.19
TVAG_001440	conserved hypothetical protein	0	0
TVAG_001450	conserved hypothetical protein	0	0
TVAG_001460	conserved hypothetical protein	2.46	4.74
TVAG_001470	conserved hypothetical protein	3.48	5.37
TVAG_001480	conserved hypothetical protein	1.45	2.37
TVAG_001490	chromodomain-helicase-DNA-binding protein, putative	6.81	3.15
TVAG_001500	ankyrin, putative	0.04	0.25
TVAG_001510	conserved hypothetical protein	2.76	2.29
TVAG_001520	conserved hypothetical protein	4.69	2.59
TVAG_001530	N-terminal acetyltransferase, putative	0	0.27
TVAG_001540	CAMK family protein kinase	15.47	20.37
TVAG_001550	conserved hypothetical protein	1.62	3.26
TVAG_001560	ankyrin repeat domain protein, putative	2.37	1.59
TVAG_001570	alcohol dehydrogenase, putative	95.72	299.71
TVAG_001580	RNA-binding protein, putative	9.79	13.1
TVAG_001590	tRNA-Pro (anticodon: TGG)	0	0
TVAG_001600	Rabx22 protein, putative	4.92	2.98
TVAG_001610	plasma membrane calcium-transporting ATPase, putative	9.29	2.86
TVAG_001620	conserved hypothetical protein	2.46	7.13
TVAG_001630	conserved hypothetical protein	31.52	45.35
TVAG_001640	pyridoxal-dependent decarboxylase, putative	1.91	6.02
TVAG_001650	conserved hypothetical protein	0.59	0.46
TVAG_001660	conserved hypothetical protein	120.07	721.42
TVAG_001670	conserved hypothetical protein	9.06	28.08
TVAG_001680	conserved hypothetical protein	5.87	11.48
TVAG_001690	arsenical pump-driving ATPase, putative	26.76	9.94
TVAG_001700	conserved hypothetical protein	0.91	1.85
TVAG_001710	conserved hypothetical protein	0	0
TVAG_001720	conserved hypothetical protein	0	0
TVAG_001730	conserved hypothetical protein	0	0
TVAG_001740	conserved hypothetical protein	0	0
TVAG_001750	conserved hypothetical protein	0	0
TVAG_001760	conserved hypothetical protein	0	0
TVAG_001770	conserved hypothetical protein	0	0
TVAG_001780	conserved hypothetical protein	0	0
TVAG_001790	conserved hypothetical protein	0	0
TVAG_001800	conserved hypothetical protein	0	0
TVAG_001810	conserved hypothetical protein	0	0
TVAG_001820	conserved hypothetical protein	0	0
TVAG_001830	conserved hypothetical protein	0	0
TVAG_001840	dexras1, putative	24.18	40.31
TVAG_001850	conserved hypothetical protein	0.05	1.8
TVAG_001860	conserved hypothetical protein	1.19	2.68
TVAG_001870	bet5, putative	33.98	41.1
TVAG_001880	conserved hypothetical protein	5.97	1.95
TVAG_001890	conserved hypothetical protein	2	1.36
TVAG_001900	conserved hypothetical protein	5.97	3.76
TVAG_001910	conserved hypothetical protein	4.14	8.97
TVAG_001920	conserved hypothetical protein	6.83	13.34
TVAG_001930	conserved hypothetical protein	0	0
TVAG_001940	conserved hypothetical protein	0	0
TVAG_001950	conserved hypothetical protein	0	0
TVAG_001960	conserved hypothetical protein	0	0
TVAG_001970	conserved hypothetical protein	0	0
TVAG_001980	conserved hypothetical protein	0	0
TVAG_001990	conserved hypothetical protein	0	0
TVAG_002000	conserved hypothetical protein	0	0
TVAG_002010	conserved hypothetical protein	0	0
TVAG_002020	conserved hypothetical protein	0	0
TVAG_002030	conserved hypothetical protein	0	0
TVAG_002040	conserved hypothetical protein	0	0
TVAG_002050	conserved hypothetical protein	0	0
TVAG_002060	conserved hypothetical protein	0	0
TVAG_002070	conserved hypothetical protein	0	0
TVAG_002080	conserved hypothetical protein	0	0.16
TVAG_002090	conserved hypothetical protein	0	0
TVAG_002100	conserved hypothetical protein	0	0
TVAG_002110	conserved hypothetical protein	0	0
TVAG_002120	conserved hypothetical protein	0	0
TVAG_002130	conserved hypothetical protein	0	0
TVAG_002140	conserved hypothetical protein	0	0
TVAG_002150	conserved hypothetical protein	0	0.07
TVAG_002160	unc-44 ankyrins, putative	0.23	0.52
TVAG_002170	conserved hypothetical protein	0	0
TVAG_002180	conserved hypothetical protein	4.22	4.13
TVAG_002190	ankyrin repeat domain-containing protein, putative	2.94	2.99
TVAG_002200	conserved hypothetical protein	11.39	18.92
TVAG_002210	conserved hypothetical protein	20.42	27.54
TVAG_002220	ubiquitin-protein ligase, putative	13.68	19.72
TVAG_002230	conserved hypothetical protein	1.38	0.73
TVAG_002240	conserved hypothetical protein	2.22	1.52
TVAG_002250	conserved hypothetical protein	0.13	0.61
TVAG_002260	Rab12, putative	1.44	1.39
TVAG_002270	conserved hypothetical protein	2.44	0.8
TVAG_002280	conserved hypothetical protein	6.47	5.2
TVAG_002290	conserved hypothetical protein	0	1.26
TVAG_002300	conserved hypothetical protein	0	0
TVAG_002310	conserved hypothetical protein	0	0
TVAG_002320	conserved hypothetical protein	0	0
TVAG_002330	conserved hypothetical protein	0	0
TVAG_002340	conserved hypothetical protein	27.11	11.32
TVAG_002350	conserved hypothetical protein	4.49	1.29
TVAG_002360	troponin T, putative	145.26	87.23
TVAG_002370	n6-adenosine-methyltransferase ime4, putative	6.43	3.91
TVAG_002380	conserved hypothetical protein	0	0
TVAG_002390	conserved hypothetical protein	0.4	1.23
TVAG_002400	conserved hypothetical protein	26.95	32.07
TVAG_002410	conserved hypothetical protein	0	0
TVAG_002420	conserved hypothetical protein	0	0
TVAG_002430	conserved hypothetical protein	0	0
TVAG_002440	conserved hypothetical protein	0	0
TVAG_002450	conserved hypothetical protein	0	0
TVAG_002460	conserved hypothetical protein	0	0
TVAG_002470	conserved hypothetical protein	1.69	2.42
TVAG_002480	conserved hypothetical protein	0	0
TVAG_002490	conserved hypothetical protein	0	0
TVAG_002500	conserved hypothetical protein	0	0
TVAG_002510	conserved hypothetical protein	0	0
TVAG_002520	conserved hypothetical protein	0	0
TVAG_002530	conserved hypothetical protein	0	0
TVAG_002540	conserved hypothetical protein	0	0
TVAG_002550	conserved hypothetical protein	0	0
TVAG_002560	conserved hypothetical protein	0	0
TVAG_002570	conserved hypothetical protein	0	0
TVAG_002580	conserved hypothetical protein	0	0
TVAG_002590	conserved hypothetical protein	0	0
TVAG_002600	conserved hypothetical protein	0	0
TVAG_002610	conserved hypothetical protein	2.64	2.32
TVAG_002620	ankyrin repeat-cotaining protein, putative	2.95	1.86
TVAG_002630	conserved hypothetical protein	0	0
TVAG_002640	conserved hypothetical protein	0	0
TVAG_002650	conserved hypothetical protein	0	0
TVAG_002660	conserved hypothetical protein	0	0
TVAG_002670	conserved hypothetical protein	0	0
TVAG_002680	conserved hypothetical protein	0	0
TVAG_002690	conserved hypothetical protein	0	0
TVAG_002700	conserved hypothetical protein	0	0
TVAG_002710	hypothetical protein	0	0
TVAG_002720	conserved hypothetical protein	0	0
TVAG_002730	conserved hypothetical protein	0	0
TVAG_002740	conserved hypothetical protein	0	0.05
TVAG_002750	conserved hypothetical protein	0	0
TVAG_002760	conserved hypothetical protein	0	0.05
TVAG_002770	hypothetical protein	0	0
TVAG_002780	conserved hypothetical protein	0	0
TVAG_002790	conserved hypothetical protein	0.09	0.28
TVAG_002800	conserved hypothetical protein	0	0
TVAG_002810	conserved hypothetical protein	0.96	2.4
TVAG_002820	conserved hypothetical protein	0	0
TVAG_002830	conserved hypothetical protein	0	0
TVAG_002840	conserved hypothetical protein	0	0
TVAG_002850	glycine-rich cell wall structural protein 2 precursor, putative	3.54	11.46
TVAG_002860	conserved hypothetical protein	0.12	1.23
TVAG_002870	conserved hypothetical protein	9.19	4.97
TVAG_002880	conserved hypothetical protein	0.46	0.12
TVAG_002890	conserved hypothetical protein	7.49	9
TVAG_002900	conserved hypothetical protein	14.94	5.44
TVAG_002910	conserved hypothetical protein	2.11	5.62
TVAG_002920	WD-repeat protein, putative	9.24	7.75
TVAG_002930	conserved hypothetical protein	0.7	1.03
TVAG_002940	nuclear acid binding protein, putative	6.82	3.93
TVAG_002950	peroxisomal targeting signal 2 receptor, putative	1.1	2.29
TVAG_002960	conserved hypothetical protein	12.89	12.1
TVAG_002970	conserved hypothetical protein	6.2	5.58
TVAG_002980	conserved hypothetical protein	2.94	1.07
TVAG_002990	conserved hypothetical protein	1.61	0.89
TVAG_003000	conserved hypothetical protein	0	0
TVAG_003010	conserved hypothetical protein	0	0
TVAG_003020	conserved hypothetical protein	0	0
TVAG_003030	conserved hypothetical protein	0	0
TVAG_003040	conserved hypothetical protein	0	0
TVAG_003050	conserved hypothetical protein	0	0
TVAG_003060	conserved hypothetical protein	0	0
TVAG_003070	conserved hypothetical protein	0	0
TVAG_003080	conserved hypothetical protein	0	0
TVAG_003090	conserved hypothetical protein	0	0
TVAG_003100	conserved hypothetical protein	0.86	0.6
TVAG_003110	conserved hypothetical protein	2.35	0.94
TVAG_003120	conserved hypothetical protein	1.33	0.52
TVAG_003130	conserved hypothetical protein	1.09	26.7
TVAG_003140	conserved hypothetical protein	11.96	2.58
TVAG_003150	conserved hypothetical protein	0.43	1.19
TVAG_003160	conserved hypothetical protein	30.85	16.19
TVAG_003170	conserved hypothetical protein	0	0.38
TVAG_003180	UBX domain-containing protein, putative	32.76	24.33
TVAG_003190	conserved hypothetical protein	0.76	0.52
TVAG_003200	neutral sphingomyelinase (N-smase) activation associated factor fan, putative	0.86	0.8
TVAG_003210	conserved hypothetical protein	0.22	1.02
TVAG_003220	neurobeachin-like protein, putative	0.68	0.2
TVAG_003230	conserved hypothetical protein	0	0
TVAG_003240	leucine carboxyl methyltransferase, putative	8.38	18.81
TVAG_003250	eukaryotic peptide chain release factor GTP-binding subunit, putative	24.99	8.49
TVAG_003260	ankyrin, putative	0.43	0.56
TVAG_003270	conserved hypothetical protein	0.27	0.14
TVAG_003280	conserved hypothetical protein	2	7.49
TVAG_003290	conserved hypothetical protein	0.45	1.08
TVAG_003300	conserved hypothetical protein	0	0.13
TVAG_003310	tRNA-Lys (anticodon: TTT)	0	0
TVAG_003320	tRNA-Lys (anticodon: TTT)	0	0
TVAG_003330	conserved hypothetical protein	0.61	1.62
TVAG_003340	zinc finger protein DHHC domain containing protein, putative	3.72	73.67
TVAG_003350	RAB, putative	4.6	34.55
TVAG_003360	CMGC family protein kinase	1.12	0.65
TVAG_003370	CAMK family protein kinase	3.68	2.63
TVAG_003380	conserved hypothetical protein	0	0
TVAG_003390	conserved hypothetical protein	0	0
TVAG_003400	conserved hypothetical protein	0	0
TVAG_003410	conserved hypothetical protein	0	0
TVAG_003420	conserved hypothetical protein	0	0
TVAG_003430	conserved hypothetical protein	0	0
TVAG_003440	conserved hypothetical protein	0	0
TVAG_003450	conserved hypothetical protein	0	0
TVAG_003460	conserved hypothetical protein	0	0
TVAG_003470	conserved hypothetical protein	0.05	0
TVAG_003480	conserved hypothetical protein	0	0
TVAG_003490	conserved hypothetical protein	0	0
TVAG_003500	conserved hypothetical protein	0	0
TVAG_003510	conserved hypothetical protein	0	0
TVAG_003520	conserved hypothetical protein	0	0
TVAG_003530	conserved hypothetical protein	0	0
TVAG_003540	conserved hypothetical protein	0	0
TVAG_003550	conserved hypothetical protein	0.05	0.05
TVAG_003560	conserved hypothetical protein	9.59	10.29
TVAG_003570	ankyrin repeat and socs box protein, putative	0	0
TVAG_003580	ser/thr-protein kinase, putative	1.01	0.22
TVAG_003590	conserved hypothetical protein	1.83	0.8
TVAG_003600	conserved hypothetical protein	2.79	1.02
TVAG_003610	conserved hypothetical protein	0.84	0.74
TVAG_003620	conserved hypothetical protein	2.84	2.04
TVAG_003630	conserved hypothetical protein	7.69	21.68
TVAG_003640	conserved hypothetical protein	4.69	9.97
TVAG_003650	Clan CA, family C1, papain-like cysteine peptidase	4.44	13.18
TVAG_003660	conserved hypothetical protein	1.29	0.85
TVAG_003670	conserved hypothetical protein	13.72	22.8
TVAG_003680	CAMK family protein kinase	9.96	22.3
TVAG_003690	conserved hypothetical protein	13.15	21.28
TVAG_003700	Clan SB, family S8, subtilisin-like serine peptidase	4.71	4.8
TVAG_003710	conserved hypothetical protein	2.24	4.61
TVAG_003720	conserved hypothetical protein	1.8	1.84
TVAG_003730	conserved hypothetical protein	0.91	0.92
TVAG_003740	conserved hypothetical protein	7.68	7.93
TVAG_003750	conserved hypothetical protein	0	0
TVAG_003760	conserved hypothetical protein	0	0
TVAG_003770	conserved hypothetical protein	0	0
TVAG_003780	conserved hypothetical protein	0	0
TVAG_003790	conserved hypothetical protein	0.07	0
TVAG_003800	conserved hypothetical protein	0	0
TVAG_003810	conserved hypothetical protein	0	0
TVAG_003820	conserved hypothetical protein	0	0
TVAG_003830	conserved hypothetical protein	0	0
TVAG_003840	conserved hypothetical protein	0	0
TVAG_003850	conserved hypothetical protein	75.05	18.44
TVAG_003860	conserved hypothetical protein	3.1	2.94
TVAG_003870	voltage and ligand gated potassium channel, putative	9.87	7.71
TVAG_003880	conserved hypothetical protein	0.74	2.32
TVAG_003890	vacuolar membrane protein pep11, putative	8.36	8.46
TVAG_003900	Ferredoxin 1	1819.31	727.78
TVAG_003910	conserved hypothetical protein	9.64	1.45
TVAG_003920	conserved hypothetical protein	23.29	21.59
TVAG_003930	conserved hypothetical protein	0.48	0.44
TVAG_003940	CCR4-associated factor, putative	0.4	0
TVAG_003950	conserved hypothetical protein	1054.46	27.21
TVAG_003960	conserved hypothetical protein	0.63	3.42
TVAG_003970	Rho-associated protein kinase, putative	0.65	1.37
TVAG_003980	conserved hypothetical protein	1.63	4.26
TVAG_003990	protein phosphatase 1 regulatory subunit 12B, putative	0.17	0
TVAG_004000	conserved hypothetical protein	0.1	0.3
TVAG_004010	myotrophin, putative	0.36	4.57
TVAG_004020	conserved hypothetical protein	61.54	46.07
TVAG_004030	conserved hypothetical protein	19.46	3.59
TVAG_004040	rrm-containing protein, putative	0.75	0.17
TVAG_004050	conserved hypothetical protein	3.23	1.37
TVAG_004060	Family T1, proteasome alpha subunit, threonine peptidase	2.21	0.06
TVAG_004070	conserved hypothetical protein	5.58	1.44
TVAG_004080	DEAD box ATP-dependent RNA helicase, putative	49.91	15.48
TVAG_004090	conserved hypothetical protein	1.43	0.91
TVAG_004100	STE family protein kinase	7.3	6.65
TVAG_004110	conserved hypothetical protein	0.05	0.1
TVAG_004120	conserved hypothetical protein	0	0
TVAG_004130	conserved hypothetical protein	0	0
TVAG_004140	conserved hypothetical protein	0	0
TVAG_004150	conserved hypothetical protein	0	0
TVAG_004160	conserved hypothetical protein	0	0
TVAG_004170	conserved hypothetical protein	0	0
TVAG_004180	conserved hypothetical protein	0	0
TVAG_004190	conserved hypothetical protein	0	0
TVAG_004200	tRNA-Ala (anticodon: AGC)	0	0
TVAG_004210	conserved hypothetical protein	4.01	2.28
TVAG_004220	conserved hypothetical protein	17.51	3.55
TVAG_004230	transcriptional adaptor, putative	16.5	7.83
TVAG_004240	conserved hypothetical protein	0	0
TVAG_004250	conserved hypothetical protein	0	0
TVAG_004260	conserved hypothetical protein	70.63	182.73
TVAG_004270	conserved hypothetical protein	0	0
TVAG_004280	conserved hypothetical protein	0	0
TVAG_004290	conserved hypothetical protein	0	0
TVAG_004300	conserved hypothetical protein	0	0
TVAG_004310	5.8S ribosomal RNA	0	0
TVAG_004320	conserved hypothetical protein	0	0.03
TVAG_004330	conserved hypothetical protein	0	0
TVAG_004340	conserved hypothetical protein	0	0
TVAG_004350	conserved hypothetical protein	0	0
TVAG_004360	conserved hypothetical protein	0	0
TVAG_004370	conserved hypothetical protein	0.05	0
TVAG_004380	conserved hypothetical protein	0	0
TVAG_004390	conserved hypothetical protein	0	0
TVAG_004400	conserved hypothetical protein	0	0
TVAG_004410	conserved hypothetical protein	18.14	6.07
TVAG_004420	ankyrin repeat-cotaining protein, putative	0.29	0.25
TVAG_004430	ankyrin repeat-cotaining protein, putative	0	0.02
TVAG_004440	cyclophillin, putative	68.72	23.34
TVAG_004450	conserved hypothetical protein	0	0
TVAG_004460	conserved hypothetical protein	0	0
TVAG_004470	tankyrase, putative	0.91	0.67
TVAG_004480	skeletrophin, putative	1.33	0.76
TVAG_004490	conserved hypothetical protein	1.44	1.15
TVAG_004500	calmodulin-2, putative	6.91	5.11
TVAG_004510	lipase containing protein, putative	1.55	2.29
TVAG_004520	conserved hypothetical protein	0	0
TVAG_004530	conserved hypothetical protein	0	0
TVAG_004540	conserved hypothetical protein	6.43	9.25
TVAG_004550	conserved hypothetical protein	1.22	16.67
TVAG_004560	conserved hypothetical protein	0.18	2.18
TVAG_004570	conserved hypothetical protein	1.82	2.32
TVAG_004580	Rab17, putative	10.7	13.56
TVAG_004590	conserved hypothetical protein	1.03	0.7
TVAG_004600	r2r3-MYB transcription factor, putative	8.39	1.42
TVAG_004610	conserved hypothetical protein	7.64	6.41
TVAG_004620	Clan MC, family M14, Zinc carboxypeptidase-like metallopeptidase	2.15	2.19
TVAG_004630	conserved hypothetical protein	0	0
TVAG_004640	conserved hypothetical protein	1.61	3.09
TVAG_004650	zinc finger protein DHHC domain containing protein, putative	0.15	0.45
TVAG_004660	conserved hypothetical protein	1.05	0.41
TVAG_004670	conserved hypothetical protein	120.35	291.73
TVAG_004680	conserved hypothetical protein	0.14	0.18
TVAG_004690	conserved hypothetical protein	6.07	6
TVAG_004700	neutral sphingomyelinase (N-smase) activation associated factor fan, putative	1.79	4.35
TVAG_004710	conserved hypothetical protein	0.13	0.74
TVAG_004720	conserved hypothetical protein	0	0.25
TVAG_004730	ankyrin repeat and socs box protein, putative	0.68	1.18
TVAG_004740	conserved hypothetical protein	2.68	3.02
TVAG_004750	axonemal dynein beta heavy chain 9, putative	17.7	22.23
TVAG_004760	conserved hypothetical protein	0.2	0.16
TVAG_004770	conserved hypothetical protein	0.34	0.88
TVAG_004780	conserved hypothetical protein	0.16	0.55
TVAG_004790	conserved hypothetical protein	2.79	2.69
TVAG_004800	conserved hypothetical protein	1.41	2.88
TVAG_004810	conserved hypothetical protein	1.22	2.03
TVAG_004820	conserved hypothetical protein	3.98	6.51
TVAG_004830	conserved hypothetical protein	8.99	10.5
TVAG_004840	conserved hypothetical protein	0	0
TVAG_004850	conserved hypothetical protein	0	0
TVAG_004860	conserved hypothetical protein	0	0
TVAG_004870	conserved hypothetical protein	0	0
TVAG_004880	conserved hypothetical protein	0	0
TVAG_004890	conserved hypothetical protein	0	0
TVAG_004900	conserved hypothetical protein	0	0
TVAG_004910	conserved hypothetical protein	0	0
TVAG_004920	conserved hypothetical protein	0	0
TVAG_004930	conserved hypothetical protein	0	0
TVAG_004940	conserved hypothetical protein	0	0
TVAG_004950	conserved hypothetical protein	0	0
TVAG_004960	conserved hypothetical protein	0	0
TVAG_004970	conserved hypothetical protein	0	0
TVAG_004980	conserved hypothetical protein	0	0
TVAG_004990	conserved hypothetical protein	0	0
TVAG_005000	conserved hypothetical protein	0	0
TVAG_005010	conserved hypothetical protein	0	0
TVAG_005020	RNA-binding protein, putative	21.89	6.48
TVAG_005030	tRNA-Thr (anticodon: TGT)	0	0
TVAG_005040	conserved hypothetical protein	0.2	0.14
TVAG_005050	ankyrin repeat domain protein, putative	9.71	4.24
TVAG_005060	ankyrin repeat domain protein, putative	15.66	7.17
TVAG_005070	DNA mismatch repair protein, putative	1.45	1.58
TVAG_005080	conserved hypothetical protein	0	0
TVAG_005090	conserved hypothetical protein	0	0
TVAG_005100	conserved hypothetical protein	0	0
TVAG_005110	conserved hypothetical protein	0	0
TVAG_005120	conserved hypothetical protein	0	0
TVAG_005130	conserved hypothetical protein	0	0
TVAG_005140	conserved hypothetical protein	0	0
TVAG_005150	conserved hypothetical protein	0	0
TVAG_005160	conserved hypothetical protein	0	0
TVAG_005170	conserved hypothetical protein	0	0
TVAG_005180	conserved hypothetical protein	0	0
TVAG_005190	conserved hypothetical protein	0	0
TVAG_005200	conserved hypothetical protein	0	0
TVAG_005210	conserved hypothetical protein	0	0.08
TVAG_005220	conserved hypothetical protein	0.06	0.06
TVAG_005230	conserved hypothetical protein	0	0
TVAG_005240	conserved hypothetical protein	0	0
TVAG_005250	conserved hypothetical protein	0	0.13
TVAG_005260	conserved hypothetical protein	0	0.1
TVAG_005270	conserved hypothetical protein	2.33	8.58
TVAG_005280	C-MYB, putative	1.55	0.31
TVAG_005290	tRNA-Leu (anticodon: AAG)	0	0
TVAG_005300	conserved hypothetical protein	1.16	3.89
TVAG_005310	conserved hypothetical protein	6.1	11.2
TVAG_005320	conserved hypothetical protein	0	0
TVAG_005330	conserved hypothetical protein	0	0
TVAG_005340	conserved hypothetical protein	0	0
TVAG_005350	conserved hypothetical protein	0	0
TVAG_005360	hypothetical protein	0	0
TVAG_005370	conserved hypothetical protein	0	0
TVAG_005380	low molecular weight protein-tyrosine-phosphatase, putative	50.43	19.23
TVAG_005390	conserved hypothetical protein	6.68	8.44
TVAG_005400	conserved hypothetical protein	0.98	5.02
TVAG_005410	conserved hypothetical protein	0.68	1.15
TVAG_005420	conserved hypothetical protein	3.98	6.33
TVAG_005430	conserved hypothetical protein	3.98	6.56
TVAG_005440	conserved hypothetical protein	0.05	0.28
TVAG_005450	conserved hypothetical protein	3.56	7.7
TVAG_005460	conserved hypothetical protein	0.39	0
TVAG_005470	conserved hypothetical protein	0.05	0.81
TVAG_005480	conserved hypothetical protein	0	0.06
TVAG_005490	leucine-rich transmembrane proteins, putative	0.3	1.66
TVAG_005500	ankyrin repeat-cotaining protein, putative	20.69	24.14
TVAG_005510	conserved hypothetical protein	0.22	0.18
TVAG_005520	ankyrin repeat and socs box protein, putative	0.56	0.16
TVAG_005530	ankyrin repeat domain, putative	0.71	0.63
TVAG_005540	conserved hypothetical protein	2.61	5.25
TVAG_005550	ankyrin, putative	0.38	1.11
TVAG_005560	sensory transduction histidine kinase bacterial, putative	3.46	3.79
TVAG_005570	conserved hypothetical protein	2.89	2.73
TVAG_005580	conserved hypothetical protein	303.31	56.05
TVAG_005590	conserved hypothetical protein	0	0
TVAG_005600	conserved hypothetical protein	0	0
TVAG_005610	conserved hypothetical protein	0	0
TVAG_005620	conserved hypothetical protein	0	0
TVAG_005630	conserved hypothetical protein	0	0.1
TVAG_005640	Ribose-phosphate pyrophosphokinase, putative	5.98	5.1
TVAG_005650	arf GTPase-activating protein, putative	11.64	14.55
TVAG_005660	conserved hypothetical protein	7.36	8.43
TVAG_005670	conserved hypothetical protein	11.05	1.42
TVAG_005680	conserved hypothetical protein	1.73	1.09
TVAG_005690	F-box and WD domain protein, putative	0.44	1.26
TVAG_005700	serine/threonine protein phosphatase 2A 57 kDa regulatory subunit B alpha isoform, putative	0.16	0.62
TVAG_005710	conserved hypothetical protein	0.34	0.45
TVAG_005720	conserved hypothetical protein	20.74	4.08
TVAG_005730	2-deoxyglucose-6-phosphate phosphatase, putative	0	0
TVAG_005740	ankyrin repeat domain, putative	1.91	1.12
TVAG_005750	ctl2, putative	36.37	8.26
TVAG_005760	60S ribosomal protein L37, putative	42.83	41.86
TVAG_005770	conserved hypothetical protein	1.95	0.62
TVAG_005780	conserved hypothetical protein	0	0
TVAG_005790	conserved hypothetical protein	0	0
TVAG_005800	conserved hypothetical protein	0	0
TVAG_005810	conserved hypothetical protein	0	0
TVAG_005820	conserved hypothetical protein	0	0
TVAG_005830	conserved hypothetical protein	0	0
TVAG_005840	conserved hypothetical protein	0	0
TVAG_005850	conserved hypothetical protein	0.42	0.14
TVAG_005860	conserved hypothetical protein	0	0
TVAG_005870	conserved hypothetical protein	0	0
TVAG_005880	conserved hypothetical protein	0.06	0.1
TVAG_005890	NimA-like protein	15.78	1.2
TVAG_005900	conserved hypothetical protein	23.98	11.42
TVAG_005910	50S ribosomal protein L2, putative	867.73	595.01
TVAG_005920	60S ribosomal protein L30, putative	88.13	31.44
TVAG_005930	hypothetical protein	0	0
TVAG_005940	conserved hypothetical protein	0.17	0
TVAG_005950	antibiotic synthetase, putative	32.9	65.6
TVAG_005960	conserved hypothetical protein	0.7	0.16
TVAG_005970	conserved hypothetical protein	6.1	11.48
TVAG_005980	CAMK family protein kinase	24.17	14.06
TVAG_005990	Replication protein A 30 kDa subunit, putative	45.97	12.37
TVAG_006000	conserved hypothetical protein	2.95	3.39
TVAG_006010	conserved hypothetical protein	5.33	9.06
TVAG_006020	vacuolar ATP synthase subunit ac39, putative	367.9	420.63
TVAG_006030	conserved hypothetical protein	20.78	0.53
TVAG_006040	conserved hypothetical protein	0.31	0.31
TVAG_006050	fetal globin-inducing factor, putative	1.2	1.64
TVAG_006060	conserved hypothetical protein	4.48	0.47
TVAG_006070	component of oligomeric golgi complex, putative	1.13	0.73
TVAG_006080	ankyrin repeat-cotaining protein, putative	17.92	28.14
TVAG_006090	conserved hypothetical protein	2.11	1.74
TVAG_006100	conserved hypothetical protein	2.25	3.87
TVAG_006110	ubiquitin-activating enzyme E1, putative	43.09	29.11
TVAG_006120	conserved hypothetical protein	2.03	0.67
TVAG_006130	ankyrin repeat domain protein, putative	0.51	0.45
TVAG_006140	6-phosphogluconate dehydrogenase, putative	177.52	509.02
TVAG_006150	Clan CA, family C19, ubiquitin hydrolase-like cysteine peptidase	5.35	2.82
TVAG_006160	MYB3r3, putative	3.14	5.24
TVAG_006170	60S ribosomal protein L19, putative	663.07	408.14
TVAG_006180	conserved hypothetical protein	1.01	0.47
TVAG_006190	conserved hypothetical protein	1.59	1.04
TVAG_006200	conserved hypothetical protein	0	0
TVAG_006210	ankyrin repeat domain protein, putative	1.87	0.74
TVAG_006220	conserved hypothetical protein	5.97	2.48
TVAG_006230	conserved hypothetical protein	0.76	0.72
TVAG_006240	conserved hypothetical protein	0	0.29
TVAG_006250	30S ribosomal protein S8, putative	1601.78	875.58
TVAG_006260	GTP-binding protein ypt10, putative	22.73	28.37
TVAG_006270	conserved hypothetical protein	0.25	0.32
TVAG_006280	RAB, putative	42.92	36.87
TVAG_006290	conserved hypothetical protein	17.38	2.05
TVAG_006300	synaptonemal complex protein, putative	5.63	1.35
TVAG_006310	ankyrin repeat-cotaining protein, putative	1.41	1.14
TVAG_006320	conserved hypothetical protein	3.47	0.21
TVAG_006330	conserved hypothetical protein	14.06	14.37
TVAG_006340	conserved hypothetical protein	12.88	2.99
TVAG_006350	AP-2 complex subunit beta-1, putative	6.52	7.92
TVAG_006360	ankyrin repeat-cotaining protein, putative	0.03	0.2
TVAG_006370	60S acidic ribosomal protein P0, putative	0.37	0.33
TVAG_006380	conserved hypothetical protein	1.99	1.47
TVAG_006390	conserved hypothetical protein	3.04	1.63
TVAG_006400	conserved hypothetical protein	2.6	2.02
TVAG_006410	conserved hypothetical protein	2.99	1.65
TVAG_006420	conserved hypothetical protein	5.04	2.57
TVAG_006430	conserved hypothetical protein	14.96	26.78
TVAG_006440	conserved hypothetical protein	0	0
TVAG_006450	conserved hypothetical protein	0	0
TVAG_006460	CAMK family protein kinase	25.32	68.86
TVAG_006470	DNA double-strand break repair Rad50 ATPase, putative	1	0.24
TVAG_006480	axonemal dynein gamma heavy chain, putative	64.79	23.28
TVAG_006490	conserved hypothetical protein	21.51	23.97
TVAG_006500	conserved hypothetical protein	0	0
TVAG_006510	conserved hypothetical protein	0	0
TVAG_006520	conserved hypothetical protein	0	0
TVAG_006530	conserved hypothetical protein	0	0
TVAG_006540	conserved hypothetical protein	0	0
TVAG_006550	conserved hypothetical protein	0	0.1
TVAG_006560	conserved hypothetical protein	0	0
TVAG_006570	ABC transporter, putative	0.31	0.06
TVAG_006580	ATP binding cassete (ABC) transporter, putative	1.27	0.26
TVAG_006590	abca2, putative	0	0.04
TVAG_006600	abca8, putative	2.89	4.18
TVAG_006610	phosphatidylinositol kinase, putative	8.84	7.48
TVAG_006620	conserved hypothetical protein	0	0
TVAG_006630	conserved hypothetical protein	0	0
TVAG_006640	conserved hypothetical protein	0	0
TVAG_006650	conserved hypothetical protein	0	0
TVAG_006660	conserved hypothetical protein	0	0
TVAG_006670	conserved hypothetical protein	0	0
TVAG_006680	conserved hypothetical protein	0	0
TVAG_006690	conserved hypothetical protein	0	0
TVAG_006700	conserved hypothetical protein	0	0.57
TVAG_006710	conserved hypothetical protein	0	0.76
TVAG_006720	conserved hypothetical protein	0	0
TVAG_006730	conserved hypothetical protein	0	0
TVAG_006740	conserved hypothetical protein	0	0
TVAG_006750	conserved hypothetical protein	0	0.03
TVAG_006760	conserved hypothetical protein	0.19	0.78
TVAG_006770	conserved hypothetical protein	0.72	0.33
TVAG_006780	conserved hypothetical protein	5.39	2.03
TVAG_006790	conserved hypothetical protein	33.7	15.33
TVAG_006800	conserved hypothetical protein	0.98	0.22
TVAG_006810	conserved hypothetical protein	0.71	0.13
TVAG_006820	conserved hypothetical protein	0.12	0.12
TVAG_006830	TPR repeat-containing protein ZK328.7, putative	9.83	7.27
TVAG_006840	conserved hypothetical protein	8.43	2.78
TVAG_006850	ankyrin repeat domain protein, putative	0.37	0.46
TVAG_006860	conserved hypothetical protein	0.06	0
TVAG_006870	ankyrin repeat domain protein, putative	0.12	0
TVAG_006880	skeletrophin, putative	0	0
TVAG_006890	skeletrophin, putative	0	0.09
TVAG_006900	ubiquitin, putative	2.15	5.55
TVAG_006910	ubiquitin, putative	0	0
TVAG_006920	conserved hypothetical protein	26.3	29.28
TVAG_006930	conserved hypothetical protein	0	0
TVAG_006940	ankyrin repeat domain, putative	0.9	0.36
TVAG_006950	tuberin, putative	4.1	2.7
TVAG_006960	conserved hypothetical protein	0	0
TVAG_006970	conserved hypothetical protein	0.64	0.14
TVAG_006980	conserved hypothetical protein	0.67	0.62
TVAG_006990	conserved hypothetical protein	0	0
TVAG_007000	conserved hypothetical protein	0	0
TVAG_007010	conserved hypothetical protein	0	0
TVAG_007020	conserved hypothetical protein	0	0
TVAG_007030	conserved hypothetical protein	0	0
TVAG_007040	conserved hypothetical protein	0	0
TVAG_007050	conserved hypothetical protein	0	0
TVAG_007060	conserved hypothetical protein	0	0
TVAG_007070	conserved hypothetical protein	0	0
TVAG_007080	conserved hypothetical protein	0	0
TVAG_007090	conserved hypothetical protein	0	0
TVAG_007100	conserved hypothetical protein	0	0
TVAG_007110	conserved hypothetical protein	0	0
TVAG_007120	conserved hypothetical protein	1.71	1.34
TVAG_007130	conserved hypothetical protein	1.17	1.35
TVAG_007140	conserved hypothetical protein	2.6	1.7
TVAG_007150	ankyrin repeat-cotaining protein, putative	0.94	0.98
TVAG_007160	2-deoxyglucose-6-phosphate phosphatase, putative	11.59	6.17
TVAG_007170	Clan CA, family C19, ubiquitin hydrolase-like cysteine peptidase	5.95	2.47
TVAG_007180	poly(A) polymerase, putative	0.46	0.17
TVAG_007190	conserved hypothetical protein	0	0
TVAG_007200	conserved hypothetical protein	0	0
TVAG_007210	conserved hypothetical protein	0	0
TVAG_007220	conserved hypothetical protein	0.11	0.96
TVAG_007230	conserved hypothetical protein	10.01	5.23
TVAG_007240	conserved hypothetical protein	0.24	0.16
TVAG_007250	conserved hypothetical protein	2.61	2.35
TVAG_007260	conserved hypothetical protein	0.05	0
TVAG_007270	neutral sphingomyelinase (N-smase) activation associated factor fan, putative	9.23	25.8
TVAG_007280	conserved hypothetical protein	12.62	7.71
TVAG_007290	conserved hypothetical protein	8.27	4.68
TVAG_007300	ubiquitin 1, putative	26.12	13.58
TVAG_007310	conserved hypothetical protein	0.11	0.29
TVAG_007320	butyrate induced transcript, putative	5.56	1.8
TVAG_007330	conserved hypothetical protein	0	0
TVAG_007340	conserved hypothetical protein	0	0
TVAG_007350	conserved hypothetical protein	0	0.18
TVAG_007360	conserved hypothetical protein	0	0.43
TVAG_007370	conserved hypothetical protein	0	0
TVAG_007380	conserved hypothetical protein	0	0
TVAG_007390	conserved hypothetical protein	0	0
TVAG_007400	conserved hypothetical protein	0	0
TVAG_007410	conserved hypothetical protein	0.23	0.12
TVAG_007420	conserved hypothetical protein	0	0
TVAG_007430	conserved hypothetical protein	0	0
TVAG_007440	conserved hypothetical protein	0	0
TVAG_007450	conserved hypothetical protein	0	0
TVAG_007460	conserved hypothetical protein	0	0
TVAG_007470	conserved hypothetical protein	0.1	0
TVAG_007480	kelch repeat protein, putative	3.34	5.36
TVAG_007490	tRNA-Gln (anticodon: TTG)	0	0
TVAG_007500	centromeric protein E, putative	10.61	5.62
TVAG_007510	conserved hypothetical protein	31.92	16.2
TVAG_007520	conserved hypothetical protein	0	0
TVAG_007530	conserved hypothetical protein	0	0
TVAG_007540	serine/threonine-protein kinase vrk, putative	2.52	2.86
TVAG_007550	conserved hypothetical protein	2.31	1.52
TVAG_007560	conserved hypothetical protein	0.18	0.14
TVAG_007570	conserved hypothetical protein	0.95	0.69
TVAG_007580	conserved hypothetical protein	0	0
TVAG_007590	conserved hypothetical protein	0.81	0.22
TVAG_007600	conserved hypothetical protein	0.23	0.07
TVAG_007610	conserved hypothetical protein	1.14	0.77
TVAG_007620	CCR4-associated factor, putative	1.46	2.06
TVAG_007630	conserved hypothetical protein	0	0
TVAG_007640	conserved hypothetical protein	0	0
TVAG_007650	conserved hypothetical protein	0	0
TVAG_007660	conserved hypothetical protein	0.23	0.47
TVAG_007670	conserved hypothetical protein	0	0
TVAG_007680	conserved hypothetical protein	4.4	5.91
TVAG_007690	conserved hypothetical protein	0	0
TVAG_007700	conserved hypothetical protein	0	0
TVAG_007710	conserved hypothetical protein	0	0
TVAG_007720	conserved hypothetical protein	0	0
TVAG_007730	conserved hypothetical protein	0	0
TVAG_007740	conserved hypothetical protein	0	0
TVAG_007750	conserved hypothetical protein	0	0
TVAG_007760	conserved hypothetical protein	0	0
TVAG_007770	conserved hypothetical protein	0	0
TVAG_007780	conserved hypothetical protein	0	0
TVAG_007790	conserved hypothetical protein	0	0
TVAG_007800	conserved hypothetical protein	0	0
TVAG_007810	conserved hypothetical protein	0	0
TVAG_007820	CAMK family protein kinase	12.35	27.71
TVAG_007830	aldo/keto reductase, putative	14.44	12.73
TVAG_007840	DNA-binding protein reb1, putative	0	0.08
TVAG_007850	conserved hypothetical protein	0	0
TVAG_007860	conserved hypothetical protein	0	0
TVAG_007870	conserved hypothetical protein	0	0
TVAG_007880	conserved hypothetical protein	0	0
TVAG_007890	conserved hypothetical protein	0	0.08
TVAG_007900	conserved hypothetical protein	0	0
TVAG_007910	conserved hypothetical protein	0	0
TVAG_007920	conserved hypothetical protein	0	0
TVAG_007930	conserved hypothetical protein	0	0
TVAG_007940	conserved hypothetical protein	0	0
TVAG_007950	conserved hypothetical protein	0	0
TVAG_007960	Rabx32 protein, putative	0	0
TVAG_007970	conserved hypothetical protein	2.82	2.43
TVAG_007980	conserved hypothetical protein	3.2	2.63
TVAG_007990	conserved hypothetical protein	0	0
TVAG_008000	conserved hypothetical protein	0.17	0.53
TVAG_008010	conserved hypothetical protein	0	0
TVAG_008020	guanyl-nucleotide exchange factor, putative	0.8	3.33
TVAG_008030	chromodomain helicase DNA binding protein, putative	46.75	116.8
TVAG_008040	conserved hypothetical protein	7.47	42.16
TVAG_008050	conserved hypothetical protein	5.53	4.95
TVAG_008060	conserved hypothetical protein	0	0
TVAG_008070	conserved hypothetical protein	57.92	55.79
TVAG_008080	neuroendocrine differentiation factor, putative	82.97	226.11
TVAG_008090	esophageal cancer associated protein, putative	0.46	0.77
TVAG_008100	Rabx38 protein, putative	8.61	25.29
TVAG_008110	homeobox protein knotted-1, putative	4.86	3.36
TVAG_008120	conserved hypothetical protein	3.19	6.94
TVAG_008130	Rab22, putative	3.44	5.09
TVAG_008140	serine/threonine-protein phosphatase 2A 56 kDa regulatory subunit epsilon isoform, putative	4.06	6.52
TVAG_008150	conserved hypothetical protein	1.43	1.04
TVAG_008160	conserved hypothetical protein	1.75	1.19
TVAG_008170	conserved hypothetical protein	0	0
TVAG_008180	conserved hypothetical protein	0	0
TVAG_008190	conserved hypothetical protein	0	0
TVAG_008200	conserved hypothetical protein	0	0
TVAG_008210	conserved hypothetical protein	0	0
TVAG_008220	conserved hypothetical protein	0	0.08
TVAG_008230	conserved hypothetical protein	0	0.11
TVAG_008240	conserved hypothetical protein	0	0
TVAG_008250	conserved hypothetical protein	0	0
TVAG_008260	conserved hypothetical protein	0	0
TVAG_008270	conserved hypothetical protein	0	0
TVAG_008280	conserved hypothetical protein	0	0
TVAG_008290	conserved hypothetical protein	0	0
TVAG_008300	conserved hypothetical protein	0	0
TVAG_008310	conserved hypothetical protein	0	0
TVAG_008320	conserved hypothetical protein	0	0
TVAG_008330	conserved hypothetical protein	0	0.11
TVAG_008340	conserved hypothetical protein	0	0
TVAG_008350	conserved hypothetical protein	0	0
TVAG_008360	conserved hypothetical protein	0	0
TVAG_008370	conserved hypothetical protein	0	0
TVAG_008380	conserved hypothetical protein	0	0
TVAG_008390	conserved hypothetical protein	0	0
TVAG_008400	conserved hypothetical protein	0	0
TVAG_008410	conserved hypothetical protein	0	0
TVAG_008420	conserved hypothetical protein	0	0
TVAG_008430	conserved hypothetical protein	0	0
TVAG_008440	conserved hypothetical protein	0	0
TVAG_008450	conserved hypothetical protein	0	0
TVAG_008460	conserved hypothetical protein	0	0
TVAG_008470	CAMK family protein kinase	6.63	6.67
TVAG_008480	CAMK family protein kinase	1.78	4.2
TVAG_008490	CAMK family protein kinase	0.48	1.29
TVAG_008500	ankyrin repeat-cotaining protein, putative	0.24	0.1
TVAG_008510	adenylate cyclase, putative	0	0
TVAG_008520	conserved hypothetical protein	0	0
TVAG_008530	conserved hypothetical protein	0	0.08
TVAG_008540	conserved hypothetical protein	0	0
TVAG_008550	conserved hypothetical protein	0	0
TVAG_008560	conserved hypothetical protein	0	0
TVAG_008570	conserved hypothetical protein	0	0
TVAG_008580	conserved hypothetical protein	0	0.02
TVAG_008590	conserved hypothetical protein	0	0
TVAG_008600	conserved hypothetical protein	0	0
TVAG_008610	conserved hypothetical protein	0	0
TVAG_008620	conserved hypothetical protein	0	0
TVAG_008630	conserved hypothetical protein	0	0
TVAG_008640	conserved hypothetical protein	0	0
TVAG_008650	protein phosphatase-1, putative	20.52	72.3
TVAG_008660	tRNA-His (anticodon: GTG)	0	0
TVAG_008670	conserved hypothetical protein	8.1	5.59
TVAG_008680	tubulin epsilon chain, putative	533.73	117.47
TVAG_008690	Filamin-A-interacting protein, putative	0.44	1.68
TVAG_008700	conserved hypothetical protein	1.7	3.8
TVAG_008710	Clan SC, family S33, methylesterase-like serine peptidase	3.95	2.32
TVAG_008720	conserved hypothetical protein	73.15	81.28
TVAG_008730	conserved hypothetical protein	2.16	1.85
TVAG_008740	gas41, putative	4.31	6.58
TVAG_008750	tRNA-Gly (anticodon: GCC)	0	0
TVAG_008760	conserved hypothetical protein	0.36	1.38
TVAG_008770	ubiquitin-protein ligase, putative	23.44	34.04
TVAG_008780	ankyrin repeat-cotaining protein, putative	1.21	1.76
TVAG_008790	conserved hypothetical protein	28.5	7.36
TVAG_008800	CMGC family protein kinase	17.23	11.06
TVAG_008810	Clan CE, family C48, Ulp1-like cysteine peptidase	5.1	9.83
TVAG_008820	WD repeat domain phosphoinositide-interacting protein, putative	15.47	17.38
TVAG_008830	conserved hypothetical protein	0	0.05
TVAG_008840	conserved hypothetical protein	29.69	152.57
TVAG_008850	conserved hypothetical protein	309.1	291.9
TVAG_008860	leucine-rich transmembrane proteins, putative	19.54	11.85
TVAG_008870	neurobeachin-like protein, putative	5.5	14.3
TVAG_008880	Clan MA, family M1, aminopeptidase N-like metallopeptidase	69.56	286.15
TVAG_008890	conserved hypothetical protein	28.15	11.68
TVAG_008900	conserved hypothetical protein	0.71	3.13
TVAG_008910	uro-adherence factor A precursor, putative	15.75	13.31
TVAG_008920	conserved hypothetical protein	0.86	1.59
TVAG_008930	conserved hypothetical protein	1.73	1.71
TVAG_008940	conserved hypothetical protein	0	0
TVAG_008950	conserved hypothetical protein	12.39	22.03
TVAG_008960	conserved hypothetical protein	0.44	0.45
TVAG_008970	conserved hypothetical protein	0	0
TVAG_008980	conserved hypothetical protein	0	0
TVAG_008990	conserved hypothetical protein	0	0
TVAG_009000	conserved hypothetical protein	0	0
TVAG_009010	conserved hypothetical protein	0.19	0.49
TVAG_009020	conserved hypothetical protein	0.77	4.53
TVAG_009030	conserved hypothetical protein	0	0
TVAG_009040	conserved hypothetical protein	0.17	0
TVAG_009050	conserved hypothetical protein	3.16	1.67
TVAG_009060	conserved hypothetical protein	0	0
TVAG_009070	conserved hypothetical protein	0	0
TVAG_009080	conserved hypothetical protein	0	0
TVAG_009090	conserved hypothetical protein	0	0
TVAG_009100	conserved hypothetical protein	0	0
TVAG_009110	conserved hypothetical protein	0	0
TVAG_009120	conserved hypothetical protein	2.14	1.64
TVAG_009130	conserved hypothetical protein	0	0
TVAG_009140	conserved hypothetical protein	25.9	45.08
TVAG_009150	conserved hypothetical protein	2.07	0.87
TVAG_009160	centrin, putative	20.25	5.14
TVAG_009170	conserved hypothetical protein	0.93	0.5
TVAG_009180	conserved hypothetical protein	0	0
TVAG_009190	conserved hypothetical protein	0	0
TVAG_009200	conserved hypothetical protein	0	0
TVAG_009210	conserved hypothetical protein	0	0
TVAG_009220	conserved hypothetical protein	0	0
TVAG_009230	conserved hypothetical protein	0	0
TVAG_009240	conserved hypothetical protein	0	0
TVAG_009250	conserved hypothetical protein	0	0
TVAG_009260	conserved hypothetical protein	0	0
TVAG_009270	conserved hypothetical protein	0	0
TVAG_009280	conserved hypothetical protein	0.34	0.34
TVAG_009290	tRNA-Met (anticodon: CAT)	0	0
TVAG_009300	conserved hypothetical protein	4.66	5.75
TVAG_009310	DEAD box ATP-dependent RNA helicase, putative	19.19	7.08
TVAG_009320	conserved hypothetical protein	0.46	0.47
TVAG_009330	myosin heavy chain, clone, putative	36.3	19.97
TVAG_009340	conserved hypothetical protein	4.04	1.2
TVAG_009350	conserved hypothetical protein	1.43	2.24
TVAG_009360	heat shock protein 70kD, putative	2.84	9.68
TVAG_009370	conserved hypothetical protein	0.36	0.31
TVAG_009380	conserved hypothetical protein	16.23	15.47
TVAG_009390	rolling pebbles, putative	0.7	0.59
TVAG_009400	ankyrin repeat-cotaining protein, putative	0.31	0.03
TVAG_009410	conserved hypothetical protein	0	0
TVAG_009420	malic enzyme, putative	0.09	0.19
TVAG_009430	conserved hypothetical protein	0	0.1
TVAG_009440	conserved hypothetical protein	0	0
TVAG_009450	conserved hypothetical protein	2.12	2.08
TVAG_009460	malic enzyme, putative	135.37	1045.62
TVAG_009470	methyltransferase, putative	7.57	11.6
TVAG_009480	TKL family protein kinase	0.3	0.79
TVAG_009490	conserved hypothetical protein	0.94	6.13
TVAG_009500	AGC family protein kinase	22.84	18.21
TVAG_009510	conserved hypothetical protein	0	0.14
TVAG_009520	ankyrin repeat-cotaining protein, putative	0	0
TVAG_009530	ankyrin repeat domain protein, putative	0	0.12
TVAG_009540	conserved hypothetical protein	0	0.18
TVAG_009550	conserved hypothetical protein	0	0
TVAG_009560	conserved hypothetical protein	0	0
TVAG_009570	conserved hypothetical protein	0	0
TVAG_009580	conserved hypothetical protein	0	0
TVAG_009590	conserved hypothetical protein	0	0
TVAG_009600	conserved hypothetical protein	0	0
TVAG_009610	conserved hypothetical protein	0	0
TVAG_009620	conserved hypothetical protein	0	0
TVAG_009630	conserved hypothetical protein	0	0
TVAG_009640	conserved hypothetical protein	0.04	0
TVAG_009650	conserved hypothetical protein	1.76	3.53
TVAG_009660	conserved hypothetical protein	0.47	0.66
TVAG_009670	tRNA-Met (anticodon: CAT)	0	0
TVAG_009680	sucrose transport protein, putative	0.11	0.26
TVAG_009690	conserved hypothetical protein	0.54	0.58
TVAG_009700	conserved hypothetical protein	0.2	0.1
TVAG_009710	conserved hypothetical protein	0	0
TVAG_009720	adaptin, alpha/gamma/epsilon, putative	33.37	16.74
TVAG_009730	conserved hypothetical protein	0	0
TVAG_009740	conserved hypothetical protein	0	0
TVAG_009750	conserved hypothetical protein	0.57	0.64
TVAG_009760	conserved hypothetical protein	3.39	4.11
TVAG_009770	CAMK family protein kinase	18.24	18.93
TVAG_009780	translation initiation factor, putative	60.75	6.83
TVAG_009790	retiin, putative	5.41	3.62
TVAG_009800	conserved hypothetical protein	0.62	0.85
TVAG_009810	conserved hypothetical protein	0	10.17
TVAG_009820	ankyrin repeat-cotaining protein, putative	0	1.49
TVAG_009830	Clan SC, family S28, unassigned serine peptidase	66.44	56.54
TVAG_009840	60S ribosomal protein L7a, putative	932.04	1032
TVAG_009850	conserved hypothetical protein	0	0
TVAG_009860	conserved hypothetical protein	0	0
TVAG_009870	conserved hypothetical protein	0	0
TVAG_009880	conserved hypothetical protein	0	0
TVAG_009890	conserved hypothetical protein	0	0
TVAG_009900	conserved hypothetical protein	14.04	33.45
TVAG_009910	conserved hypothetical protein	0	0
TVAG_009920	conserved hypothetical protein	0	0
TVAG_009930	conserved hypothetical protein	0	0
TVAG_009940	conserved hypothetical protein	0.15	0.21
TVAG_009950	conserved hypothetical protein	5.45	3.17
TVAG_009960	conserved hypothetical protein	3.77	2.61
TVAG_009970	conserved hypothetical protein	2.45	1.07
TVAG_009980	conserved hypothetical protein	6.78	4.69
TVAG_009990	regulator of G protein signaling 5, rgs5, putative	2.55	3.35
TVAG_010000	protein phosphatase 1 regulatory inhibitor subunit 16A, putative	5.34	6.27
TVAG_010010	cortactin-binding protein, putative	0.32	0.65
TVAG_010020	conserved hypothetical protein	11.4	3.83
TVAG_010030	conserved hypothetical protein	52.1	72.25
TVAG_010040	protein phosphatase, caeel, putative	1.88	0.46
TVAG_010050	conserved hypothetical protein	0.59	0.3
TVAG_010060	conserved hypothetical protein	13.21	15.24
TVAG_010070	tRNA-Gln (anticodon: TTG)	0	0
TVAG_010080	conserved hypothetical protein	13.69	8.29
TVAG_010090	conserved hypothetical protein	1.74	1.6
TVAG_010100	D-tyrosyl-tRNA(tyr) deacylase, putative	12.98	21.81
TVAG_010110	conserved hypothetical protein	0.05	0
TVAG_010120	nf kappa B inhibitor I-kappa-B, putative	0.29	0.2
TVAG_010130	tRNA-Arg (anticodon: ACG)	0	0
TVAG_010140	cdp-diacylglycerol--glycerol-3-phosphate 3-phosphatidyltransferase, putative	19.18	17.58
TVAG_010150	conserved hypothetical protein	3.42	3.09
TVAG_010160	conserved hypothetical protein	2.42	0.66
TVAG_010170	ubiquitin, putative	1.01	1.66
TVAG_010180	DNAj/HSP40, putative	11.9	6.18
TVAG_010190	conserved hypothetical protein	4.03	3.5
TVAG_010200	conserved hypothetical protein	2.42	0.73
TVAG_010210	DNAse2-prov protein, putative	4.86	2.26
TVAG_010220	conserved hypothetical protein	33.8	31.18
TVAG_010230	sex-determining region Y protein, sry, putative	12.38	10.07
TVAG_010240	conserved hypothetical protein	0.25	0.41
TVAG_010250	40S ribosomal protein S12, putative	2.35	0.36
TVAG_010260	conserved hypothetical protein	2.41	1.09
TVAG_010270	conserved hypothetical protein	1.33	3.85
TVAG_010280	conserved hypothetical protein	2.56	5.86
TVAG_010290	conserved hypothetical protein	0	0
TVAG_010300	conserved hypothetical protein	0	0
TVAG_010310	conserved hypothetical protein	0	0
TVAG_010320	conserved hypothetical protein	0	0
TVAG_010330	conserved hypothetical protein	0	0.05
TVAG_010340	conserved hypothetical protein	0	0
TVAG_010350	conserved hypothetical protein	0	0
TVAG_010360	conserved hypothetical protein	0	0
TVAG_010370	conserved hypothetical protein	0	0
TVAG_010380	conserved hypothetical protein	0	0
TVAG_010390	conserved hypothetical protein	0	0
TVAG_010400	conserved hypothetical protein	0	0
TVAG_010410	conserved hypothetical protein	0	0
TVAG_010420	conserved hypothetical protein	0	0
TVAG_010430	conserved hypothetical protein	0	0
TVAG_010440	conserved hypothetical protein	0	0
TVAG_010450	conserved hypothetical protein	0	0
TVAG_010460	conserved hypothetical protein	0	0
TVAG_010470	conserved hypothetical protein	0	0.09
TVAG_010480	conserved hypothetical protein	0.6	1.4
TVAG_010490	centromeric protein E, putative	2.38	1.64
TVAG_010500	conserved hypothetical protein	0.68	0.93
TVAG_010510	conserved hypothetical protein	0	0
TVAG_010520	lim domain, putative	46.05	35.64
TVAG_010530	conserved hypothetical protein	1.24	1.45
TVAG_010540	conserved hypothetical protein	2.31	3.38
TVAG_010550	conserved hypothetical protein	0.48	0.81
TVAG_010560	30S 40S ribosomal protein, putative	437.04	447.94
TVAG_010570	WD-repeat protein, putative	22.7	14.44
TVAG_010580	conserved hypothetical protein	0.53	0.18
TVAG_010590	conserved hypothetical protein	0.51	0.68
TVAG_010600	conserved hypothetical protein	3.81	6.09
TVAG_010610	conserved hypothetical protein	2.18	0.23
TVAG_010620	conserved hypothetical protein	1.3	0
TVAG_010630	DNA double-strand break repair Rad50 ATPase, putative	0.21	0.3
TVAG_010640	conserved hypothetical protein	1.01	0.23
TVAG_010650	conserved hypothetical protein	1.74	0.53
TVAG_010660	conserved hypothetical protein	3.25	1.77
TVAG_010670	conserved hypothetical protein	0.49	0.85
TVAG_010680	CAMK family protein kinase	0.7	0.29
TVAG_010690	conserved hypothetical protein	0	0
TVAG_010700	conserved hypothetical protein	0	0
TVAG_010710	conserved hypothetical protein	1.13	1.84
TVAG_010720	conserved hypothetical protein	0	0
TVAG_010730	conserved hypothetical protein	2.59	0.61
TVAG_010740	DEAD box ATP-dependent RNA helicase, putative	7.25	0.56
TVAG_010750	conserved hypothetical protein	16.54	14.2
TVAG_010760	conserved hypothetical protein	3.18	1.01
TVAG_010770	conserved hypothetical protein	15.42	11.81
TVAG_010780	beta-hexosaminidase B, putative	24.38	18.29
TVAG_010790	cortactin-binding protein, putative	0.81	1.13
TVAG_010800	tRNA-Ser (anticodon: AGA)	0	0
TVAG_010810	cardiac ankyrin repeat protein, putative	0.61	1.06
TVAG_010820	ankyrin repeat domain protein, putative	0.13	0.36
TVAG_010830	centaurin/arf, putative	14.36	23.97
TVAG_010840	conserved hypothetical protein	1.63	1.1
TVAG_010850	conserved hypothetical protein	7.69	17.67
TVAG_010860	conserved hypothetical protein	0	0.19
TVAG_010870	conserved hypothetical protein	0	0
TVAG_010880	conserved hypothetical protein	0	0.12
TVAG_010890	conserved hypothetical protein	0	0
TVAG_010900	conserved hypothetical protein	0	0
TVAG_010910	conserved hypothetical protein	0	0
TVAG_010920	conserved hypothetical protein	0.99	0.7
TVAG_010930	adaptin, alpha/gamma/epsilon, putative	9.49	8.35
TVAG_010940	adaptin, alpha/gamma/epsilon, putative	3.34	1.52
TVAG_010950	conserved hypothetical protein	50.3	236.41
TVAG_010960	conserved hypothetical protein	0	0.47
TVAG_010970	protein disulfide isomerase, putative	20.2	23.04
TVAG_010980	conserved hypothetical protein	27.56	8.19
TVAG_010990	conserved hypothetical protein	5.41	5.67
TVAG_011000	ankyrin repeat domain, putative	0.49	0.63
TVAG_011010	conserved hypothetical protein	1.12	0.74
TVAG_011020	conserved hypothetical protein	4.33	1.34
TVAG_011030	glutamic acid-rich protein precursor, putative	2.2	0.63
TVAG_011040	ankyrin repeat domain protein, putative	5.45	2.1
TVAG_011050	conserved hypothetical protein	2.58	4.08
TVAG_011060	conserved hypothetical protein	1.66	1.54
TVAG_011070	conserved hypothetical protein	0.95	0.59
TVAG_011080	axonemal dynein gamma heavy chain, putative	7.67	5.9
TVAG_011090	conserved hypothetical protein	9.33	4.69
TVAG_011100	conserved hypothetical protein	2.11	0.74
TVAG_011110	ankyrin repeat-cotaining protein, putative	0.46	0.75
TVAG_011120	conserved hypothetical protein	0	0
TVAG_011130	conserved hypothetical protein	2.5	0.45
TVAG_011140	tRNA-Ile (anticodon: GAT)	0	0
TVAG_011150	CAMK family protein kinase	15.31	3.11
TVAG_011160	AGC family protein kinase	11.99	10.55
TVAG_011170	ankyrin repeat-cotaining protein, putative	1.65	2.86
TVAG_011180	conserved hypothetical protein	1.84	1.81
TVAG_011190	conserved hypothetical protein	5.28	7.34
TVAG_011200	CAMK family protein kinase	2.29	2.49
TVAG_011210	conserved hypothetical protein	0	0
TVAG_011220	hypothetical protein	0	0
TVAG_011230	conserved hypothetical protein	0	0.02
TVAG_011240	conserved hypothetical protein	0.1	0.34
TVAG_011250	conserved hypothetical protein	0.64	0.14
TVAG_011260	DNA double-strand break repair Rad50 ATPase, putative	0.3	0.23
TVAG_011270	conserved hypothetical protein	0.14	0.12
TVAG_011280	conserved hypothetical protein	1.49	2.96
TVAG_011290	conserved hypothetical protein	1.66	2.62
TVAG_011300	conserved hypothetical protein	8.1	4.69
TVAG_011310	axonemal heavy chain dynein type, putative	17.93	7.72
TVAG_011320	conserved hypothetical protein	2.62	1.54
TVAG_011330	conserved hypothetical protein	1.36	2.45
TVAG_011340	conserved hypothetical protein	1.21	6.8
TVAG_011350	TKL family protein kinase	1.83	0.9
TVAG_011360	inversin, putative	0.35	0.64
TVAG_011370	DNA double-strand break repair Rad50 ATPase, putative	1.04	2.58
TVAG_011380	conserved hypothetical protein	0	0
TVAG_011390	conserved hypothetical protein	0	0
TVAG_011400	hypothetical protein	0	0
TVAG_011410	conserved hypothetical protein	0	0
TVAG_011420	conserved hypothetical protein	1.99	0.56
TVAG_011430	ankyrin repeat-cotaining protein, putative	0.14	0.18
TVAG_011440	2-5A-dependent ribonuclease, putative	0	0.2
TVAG_011450	conserved hypothetical protein	42.79	17.04
TVAG_011460	Clan CE, family C48, Ulp1-like cysteine peptidase	3.03	8.43
TVAG_011470	lysosomal pro-X carboxypeptidase, putative	1.45	2.31
TVAG_011480	conserved hypothetical protein	36.88	38.35
TVAG_011490	calmodulin, putative	2.84	0.6
TVAG_011500	conserved hypothetical protein	2.63	3.68
TVAG_011510	conserved hypothetical protein	8.05	18.8
TVAG_011520	conserved hypothetical protein	0	0.09
TVAG_011530	conserved hypothetical protein	1.21	1.62
TVAG_011540	conserved hypothetical protein	2	3.05
TVAG_011550	conserved hypothetical protein	15.6	15.37
TVAG_011560	poly(A)+ RNA export protein, putative	0.19	0.39
TVAG_011570	modulator of drug activity B, putative	0	0.46
TVAG_011580	conserved hypothetical protein	0	0
TVAG_011590	conserved hypothetical protein	0	0
TVAG_011600	conserved hypothetical protein	0	0
TVAG_011610	conserved hypothetical protein	0.26	0.16
TVAG_011620	conserved hypothetical protein	0	0
TVAG_011630	tRNA-Phe (anticodon: GAA)	0	0
TVAG_011640	golgin IMH1, putative	16.66	7.31
TVAG_011650	Charged multivesicular body protein 1B, putative	29.63	55.05
TVAG_011660	cAMP-dependent protein kinase catalytic subunit, putative	2.28	25.37
TVAG_011670	conserved hypothetical protein	0	0
TVAG_011680	conserved hypothetical protein	0	0
TVAG_011690	conserved hypothetical protein	0	0
TVAG_011700	conserved hypothetical protein	0	0
TVAG_011710	conserved hypothetical protein	0	0
TVAG_011720	conserved hypothetical protein	0	0
TVAG_011730	conserved hypothetical protein	0	0.08
TVAG_011740	conserved hypothetical protein	0	0
TVAG_011750	conserved hypothetical protein	0	0
TVAG_011760	conserved hypothetical protein	0	0
TVAG_011770	conserved hypothetical protein	0	0
TVAG_011780	glucosamine-fructose-6-phosphate aminotransferase, putative	40.6	112.05
TVAG_011790	Clan SC, family S9, unassigned serine peptidase	7.76	8.96
TVAG_011800	conserved hypothetical protein	0	0
TVAG_011810	conserved hypothetical protein	0.1	0.35
TVAG_011820	conserved hypothetical protein	0	0
TVAG_011830	conserved hypothetical protein	0	0
TVAG_011840	RING finger protein PSH1, putative	0.25	0.13
TVAG_011850	conserved hypothetical protein	0	0
TVAG_011860	conserved hypothetical protein	0	0.07
TVAG_011870	conserved hypothetical protein	0	0
TVAG_011880	conserved hypothetical protein	0	0
TVAG_011890	conserved hypothetical protein	0	0.05
TVAG_011900	conserved hypothetical protein	0.32	0.49
TVAG_011910	conserved hypothetical protein	0	0
TVAG_011920	conserved hypothetical protein	0	0
TVAG_011930	conserved hypothetical protein	0	0
TVAG_011940	conserved hypothetical protein	0	0
TVAG_011950	conserved hypothetical protein	0	0
TVAG_011960	conserved hypothetical protein	0	0
TVAG_011970	conserved hypothetical protein	0	0
TVAG_011980	conserved hypothetical protein	0	0
TVAG_011990	conserved hypothetical protein	0	0
TVAG_012000	hypothetical protein	0	0
TVAG_012010	conserved hypothetical protein	0	0
TVAG_012020	conserved hypothetical protein	0	0
TVAG_012030	conserved hypothetical protein	0	0
TVAG_012040	conserved hypothetical protein	0	0
TVAG_012050	conserved hypothetical protein	0	0
TVAG_012060	conserved hypothetical protein	0	0
TVAG_012070	conserved hypothetical protein	0	0
TVAG_012080	RAB6-interacting protein, putative	42.65	33.85
TVAG_012090	conserved hypothetical protein	0	0
TVAG_012100	conserved hypothetical protein	0	0
TVAG_012110	conserved hypothetical protein	0	0
TVAG_012120	conserved hypothetical protein	0	0
TVAG_012130	conserved hypothetical protein	0	0
TVAG_012140	conserved hypothetical protein	0	0
TVAG_012150	conserved hypothetical protein	0.06	0
TVAG_012160	conserved hypothetical protein	0	0
TVAG_012170	conserved hypothetical protein	0	0
TVAG_012180	conserved hypothetical protein	0	0
TVAG_012190	conserved hypothetical protein	0	0
TVAG_012200	conserved hypothetical protein	0	0
TVAG_012210	conserved hypothetical protein	0	0.09
TVAG_012220	conserved hypothetical protein	0	0
TVAG_012230	conserved hypothetical protein	0	0
TVAG_012240	TKL family protein kinase	0.37	0.4
TVAG_012250	conserved hypothetical protein	1.48	0.5
TVAG_012260	conserved hypothetical protein	6.56	3.71
TVAG_012270	conserved hypothetical protein	0	0
TVAG_012280	conserved hypothetical protein	0	0
TVAG_012290	conserved hypothetical protein	0	0
TVAG_012300	conserved hypothetical protein	0	0
TVAG_012310	conserved hypothetical protein	0.36	0.15
TVAG_012320	dihydroflavonal-4-reductase, putative	0	0.03
TVAG_012330	conserved hypothetical protein	0.28	0.1
TVAG_012340	conserved hypothetical protein	1.61	0.49
TVAG_012350	conserved hypothetical protein	0	0
TVAG_012360	conserved hypothetical protein	0	0
TVAG_012370	conserved hypothetical protein	0	0
TVAG_012380	conserved hypothetical protein	0	0
TVAG_012390	conserved hypothetical protein	0.05	0
TVAG_012400	conserved hypothetical protein	0	0
TVAG_012410	conserved hypothetical protein	0	0
TVAG_012420	conserved hypothetical protein	0	0
TVAG_012430	tubulin--tyrosine ligase, putative	12.94	5.29
TVAG_012440	conserved hypothetical protein	0.66	0.49
TVAG_012450	conserved hypothetical protein	1.75	2.14
TVAG_012460	conserved hypothetical protein	7.67	10.59
TVAG_012470	conserved hypothetical protein	26.53	12.37
TVAG_012480	conserved hypothetical protein	17.36	23.02
TVAG_012490	conserved hypothetical protein	15.58	16.55
TVAG_012500	ankyrin repeat and socs box protein, putative	0.17	0.17
TVAG_012510	conserved hypothetical protein	0.06	0
TVAG_012520	conserved hypothetical protein	0	0
TVAG_012530	conserved hypothetical protein	0.26	0.13
TVAG_012540	conserved hypothetical protein	10.59	8.78
TVAG_012550	conserved hypothetical protein	0.11	0.32
TVAG_012560	conserved hypothetical protein	1.8	2.13
TVAG_012570	conserved hypothetical protein	9.23	0.64
TVAG_012580	serine/threonine-protein kinase ripk4, putative	4.28	3.47
TVAG_012590	conserved hypothetical protein	1.97	1.96
TVAG_012600	conserved hypothetical protein	0.99	2.26
TVAG_012610	conserved hypothetical protein	0	0
TVAG_012620	conserved hypothetical protein	0	0
TVAG_012630	conserved hypothetical protein	0	0
TVAG_012640	conserved hypothetical protein	0	0.07
TVAG_012650	amidophosphoribosyltransferase, putative	37.55	17.35
TVAG_012660	inorganic pyrophosphatase, putative	35.83	13.44
TVAG_012670	conserved hypothetical protein	1.7	1.65
TVAG_012680	conserved hypothetical protein	0	0.55
TVAG_012690	conserved hypothetical protein	0	0
TVAG_012700	conserved hypothetical protein	0	0
TVAG_012710	conserved hypothetical protein	0	0
TVAG_012720	conserved hypothetical protein	0	0
TVAG_012730	conserved hypothetical protein	0	0
TVAG_012740	conserved hypothetical protein	0	0
TVAG_012750	conserved hypothetical protein	0.46	2.58
TVAG_012760	DNA-binding protein reb1, putative	0	0
TVAG_012770	conserved hypothetical protein	0	0
TVAG_012780	conserved hypothetical protein	2.83	2.89
TVAG_012790	conserved hypothetical protein	0	0
TVAG_012800	conserved hypothetical protein	0	0
TVAG_012810	hypothetical protein	0	0
TVAG_012820	conserved hypothetical protein	0	0
TVAG_012830	conserved hypothetical protein	0	0
TVAG_012840	conserved hypothetical protein	0	0
TVAG_012850	conserved hypothetical protein	0	0
TVAG_012860	conserved hypothetical protein	0	0
TVAG_012870	conserved hypothetical protein	0	0
TVAG_012880	conserved hypothetical protein	0	0
TVAG_012890	conserved hypothetical protein	27.24	4.92
TVAG_012900	conserved hypothetical protein	0	0
TVAG_012910	conserved hypothetical protein	0	0.08
TVAG_012920	conserved hypothetical protein	0	0.05
TVAG_012930	conserved hypothetical protein	3.49	28.27
TVAG_012940	conserved hypothetical protein	4.87	2.01
TVAG_012950	conserved hypothetical protein	0.02	0.1
TVAG_012960	conserved hypothetical protein	0	0
TVAG_012970	hypothetical protein	0	0
TVAG_012980	conserved hypothetical protein	4.07	11.69
TVAG_012990	hypothetical protein	1.06	1.74
TVAG_013000	conserved hypothetical protein	0	0
TVAG_013010	Family T1, proteasome beta subunit, threonine peptidase	76.95	92.25
TVAG_013020	alcohol acetaldehyde dehydrogenase, putative	1.26	3.84
TVAG_013030	conserved hypothetical protein	2.26	0.29
TVAG_013040	conserved hypothetical protein	3.16	7.47
TVAG_013050	spliceosomal protein sap, putative	2.32	0.48
TVAG_013060	60S ribosomal protein L3, putative	274.52	137.08
TVAG_013070	conserved hypothetical protein	0	0
TVAG_013080	conserved hypothetical protein	0	0
TVAG_013090	conserved hypothetical protein	0	0
TVAG_013100	conserved hypothetical protein	0	0
TVAG_013110	conserved hypothetical protein	0	0
TVAG_013120	conserved hypothetical protein	0	0
TVAG_013130	conserved hypothetical protein	0	0
TVAG_013140	conserved hypothetical protein	0	0
TVAG_013150	conserved hypothetical protein	0	0
TVAG_013160	conserved hypothetical protein	0	0
TVAG_013170	conserved hypothetical protein	0	0
TVAG_013180	conserved hypothetical protein	0	0
TVAG_013190	conserved hypothetical protein	0	0
TVAG_013200	conserved hypothetical protein	0	0
TVAG_013210	conserved hypothetical protein	0	0
TVAG_013220	conserved hypothetical protein	0	0
TVAG_013230	conserved hypothetical protein	0	0
TVAG_013240	conserved hypothetical protein	2.55	0.86
TVAG_013250	conserved hypothetical protein	7.51	3.38
TVAG_013260	conserved hypothetical protein	0	0
TVAG_013270	dynein heavy chain, putative	2.82	1.28
TVAG_013280	conserved hypothetical protein	0	0
TVAG_013290	ankyrin repeat-cotaining protein, putative	0	0.09
TVAG_013300	hypothetical protein	0.91	0.31
TVAG_013310	alpha chimerin, putative	32.82	15.89
TVAG_013320	translation factor, putative	0	0.06
TVAG_013330	elongation factor 1-alpha, putative	1753.86	218.24
TVAG_013340	conserved hypothetical protein	4.54	6.9
TVAG_013350	conserved hypothetical protein	0.03	0.06
TVAG_013360	conserved hypothetical protein	6.4	11.27
TVAG_013370	conserved hypothetical protein	1.96	2.85
TVAG_013380	L-allo-threonine aldolase, putative	7.59	0.25
TVAG_013390	conserved hypothetical protein	1.72	3.36
TVAG_013400	conserved hypothetical protein	0.34	0.3
TVAG_013410	hypothetical protein	67.77	57.96
TVAG_013420	conserved hypothetical protein	0.43	0.98
TVAG_013430	conserved hypothetical protein	0	0
TVAG_013440	conserved hypothetical protein	0	0
TVAG_013450	Periplasmic beta-glucosidase precursor, putative	92.18	50.96
TVAG_013460	conserved hypothetical protein	1.09	5.73
TVAG_013470	conserved hypothetical protein	0.23	1.2
TVAG_013480	uveal autoantigen with coiled-coil domains and ankyrin repeats protein, putative	6.69	2.1
TVAG_013490	Clan MG, familly M24, aminopeptidase P-like metallopeptidase	3.98	14.64
TVAG_013500	conserved hypothetical protein	0.99	1.38
TVAG_013510	tankyrase, putative	1.22	1.22
TVAG_013520	hypothetical protein	49.57	50.62
TVAG_013530	conserved hypothetical protein	1.53	0.58
TVAG_013540	DNAj/HSP40, putative	6.82	1.28
TVAG_013550	bromodomain-containing protein, putative	3.36	4.99
TVAG_013560	hypothetical protein	30.35	21.73
TVAG_013570	hypothetical protein	6.52	3.62
TVAG_013580	hypothetical protein	3.41	1.9
TVAG_013590	conserved hypothetical protein	0.31	0.8
TVAG_013600	ankyrin repeat domain protein, putative	0	0.24
TVAG_013610	serine/threonine-protein kinase ripk4, putative	0.26	0.3
TVAG_013620	hypothetical protein	0.48	0.73
TVAG_013630	conserved hypothetical protein	0.87	1.24
TVAG_013640	hypothetical protein	8.04	8.76
TVAG_013650	hypothetical protein	17.9	12.69
TVAG_013660	hypothetical protein	0.74	0.41
TVAG_013670	ankyrin, putative	0.02	0.08
TVAG_013680	conserved hypothetical protein	3.6	0.6
TVAG_013690	ankyrin repeat-cotaining protein, putative	0	0
TVAG_013700	conserved hypothetical protein	14.83	5.77
TVAG_013710	conserved hypothetical protein	2.79	2.27
TVAG_013720	conserved hypothetical protein	100.82	136.8
TVAG_013730	conserved hypothetical protein	0.78	0.68
TVAG_013740	ubiquitin-protein ligase BRE1A, putative	0.2	0.94
TVAG_013750	coiled-coil domain-containing protein, putative	7.69	4.03
TVAG_013760	conserved hypothetical protein	0	0.03
TVAG_013770	axonemal dynein beta heavy chain, putative	2.45	2.59
TVAG_013780	tRNA-Ile (anticodon: TAT)	0	0
TVAG_013790	regulator of telomere elongation helicase 1 rtel1, putative	2.14	1.8
TVAG_013800	hypothetical protein	13.98	18.61
TVAG_013810	hypothetical protein	0.21	0.64
TVAG_013820	conserved hypothetical protein	0.98	2.33
TVAG_013830	tetratricopeptide repeat protein, tpr, putative	40.28	11.26
TVAG_013840	conserved hypothetical protein	0.38	0.33
TVAG_013850	hypothetical protein	0.53	0.24
TVAG_013860	conserved hypothetical protein	12.8	11.99
TVAG_013870	60S ribosomal protein L35, putative	188.68	141.82
TVAG_013880	conserved hypothetical protein	0.28	0.14
TVAG_013890	conserved hypothetical protein	1.25	0.33
TVAG_013900	hypothetical protein	8.87	6.48
TVAG_013910	tRNA-Ile (anticodon: TAT)	0	0
TVAG_013920	conserved hypothetical protein	5.21	6.23
TVAG_013930	conserved hypothetical protein	7.5	4.6
TVAG_013940	structural maintenance of chromosome, putative	1.3	1.85
TVAG_013950	conserved hypothetical protein	6.92	11.95
TVAG_013960	conserved hypothetical protein	0.3	0.22
TVAG_013970	conserved hypothetical protein	5.51	4.93
TVAG_013980	guanylate cyclase, putative	1.83	7.54
TVAG_013990	conserved hypothetical protein	25.21	46.57
TVAG_014000	conserved hypothetical protein	1.52	2.99
TVAG_014010	conserved hypothetical protein	1.34	1.71
TVAG_014020	conserved hypothetical protein	19.61	35.71
TVAG_014030	conserved hypothetical protein	0.65	3.92
TVAG_014040	trichohyalin, putative	7.88	2.71
TVAG_014050	hypothetical protein	6.54	0.95
TVAG_014060	hypothetical protein	3.7	8.19
TVAG_014070	hypothetical protein	0.64	0.56
TVAG_014080	hypothetical protein	4.87	4.18
TVAG_014090	protein phosphatase 2A, caeel, putative	1.3	5.59
TVAG_014100	conserved hypothetical protein	6.63	4.85
TVAG_014110	neurobeachin, putative	6.73	7.44
TVAG_014120	glucose transporter, putative	0.32	0.7
TVAG_014130	hypothetical protein	0	0
TVAG_014140	N-linked oligosaccharide processing, putative	18.16	36.42
TVAG_014150	conserved hypothetical protein	0	0
TVAG_014160	60S ribosomal protein L12, putative	51.06	2.97
TVAG_014170	hypothetical protein	3.04	1.93
TVAG_014180	hypothetical protein	3.87	2.65
TVAG_014190	conserved hypothetical protein	0	0
TVAG_014200	hypothetical protein	0	0
TVAG_014210	hypothetical protein	18.38	11.42
TVAG_014220	hypothetical protein	2.33	2.86
TVAG_014230	conserved hypothetical protein	5.77	1.33
TVAG_014240	conserved hypothetical protein	34.78	2.69
TVAG_014250	conserved hypothetical protein	15.23	13.55
TVAG_014260	hypothetical protein	10.78	11.5
TVAG_014270	conserved hypothetical protein	3.65	1.37
TVAG_014280	serine/threonine-protein kinase ripk4, putative	0.06	0.03
TVAG_014290	hypothetical protein	5.8	4.74
TVAG_014300	casein kinase II beta chain, putative	2.71	0.87
TVAG_014310	hypothetical protein	4.73	3.86
TVAG_014320	ankyrin repeat-cotaining protein, putative	0.06	0.29
TVAG_014330	Clan CA, family C19, ubiquitin hydrolase-like cysteine peptidase	5.94	5.05
TVAG_014340	DNA excision repair protein ERCC-8, putative	0.27	0.23
TVAG_014350	conserved hypothetical protein	2.45	1.28
TVAG_014360	hypothetical protein	0.27	0.59
TVAG_014370	conserved hypothetical protein	0	0
TVAG_014380	conserved hypothetical protein	0.1	0.3
TVAG_014390	conserved hypothetical protein	0	0
TVAG_014400	conserved hypothetical protein	0	0.04
TVAG_014410	conserved hypothetical protein	0.86	0.73
TVAG_014420	conserved hypothetical protein	5.07	1.54
TVAG_014430	conserved hypothetical protein	0	0
TVAG_014440	conserved hypothetical protein	0	0
TVAG_014450	conserved hypothetical protein	0	0
TVAG_014460	conserved hypothetical protein	0	0
TVAG_014470	conserved hypothetical protein	0	0
TVAG_014480	conserved hypothetical protein	0	0
TVAG_014490	conserved hypothetical protein	0	0
TVAG_014500	conserved hypothetical protein	0	0
TVAG_014510	conserved hypothetical protein	1.11	1.89
TVAG_014520	hypothetical protein	0	0
TVAG_014530	conserved hypothetical protein	0	0
TVAG_014540	conserved hypothetical protein	0	0
TVAG_014550	conserved hypothetical protein	0	0
TVAG_014560	conserved hypothetical protein	0	0
TVAG_014570	C-MYB, putative	22.14	27.89
TVAG_014580	conserved hypothetical protein	0	0
TVAG_014590	conserved hypothetical protein	0	0
TVAG_014600	conserved hypothetical protein	0	0
TVAG_014610	conserved hypothetical protein	0	0
TVAG_014620	conserved hypothetical protein	0	0
TVAG_014630	conserved hypothetical protein	0	0
TVAG_014640	conserved hypothetical protein	0	0
TVAG_014650	conserved hypothetical protein	0	0
TVAG_014660	conserved hypothetical protein	0	0
TVAG_014670	conserved hypothetical protein	0	0
TVAG_014680	conserved hypothetical protein	0	0
TVAG_014690	conserved hypothetical protein	0	0
TVAG_014700	conserved hypothetical protein	0	0
TVAG_014710	conserved hypothetical protein	0	0
TVAG_014720	conserved hypothetical protein	10.32	9.94
TVAG_014730	conserved hypothetical protein	0	0
TVAG_014740	conserved hypothetical protein	0	0
TVAG_014750	conserved hypothetical protein	0	0
TVAG_014760	conserved hypothetical protein	0	0
TVAG_014770	conserved hypothetical protein	0	0
TVAG_014780	conserved hypothetical protein	0	0
TVAG_014820	conserved hypothetical protein	0	0
TVAG_014830	conserved hypothetical protein	0	0
TVAG_014840	conserved hypothetical protein	0	0
TVAG_014850	conserved hypothetical protein	0	0.06
TVAG_014860	conserved hypothetical protein	0	0
TVAG_014870	ankyrin repeat-cotaining protein, putative	0.03	0.29
TVAG_014880	tRNA-Asn (anticodon: GTT)	0	0
TVAG_014890	conserved hypothetical protein	10.61	9.55
TVAG_014900	conserved hypothetical protein	6.97	5.46
TVAG_014910	histone H3, putative	77.95	15.68
TVAG_014920	histone H4, putative	46.69	11.11
TVAG_014930	ankyrin repeat-cotaining protein, putative	0.02	0.4
TVAG_014940	conserved hypothetical protein	0	0
TVAG_014950	conserved hypothetical protein	0.35	0.6
TVAG_014960	TATA binding protein associated factor, putative	3.93	3.27
TVAG_014970	conserved hypothetical protein	4.53	6.6
TVAG_014980	glycogenin, putative	0.16	0.16
TVAG_014990	ankyrin repeat-cotaining protein, putative	4.09	2.89
TVAG_015000	conserved hypothetical protein	3.56	3.34
TVAG_015010	conserved hypothetical protein	0.76	0.29
TVAG_015020	conserved hypothetical protein	0.15	1.37
TVAG_015030	conserved hypothetical protein	0.04	0.13
TVAG_015040	conserved hypothetical protein	0	0.02
TVAG_015050	conserved hypothetical protein	0	0
TVAG_015060	conserved hypothetical protein	0	0
TVAG_015070	conserved hypothetical protein	0	0
TVAG_015080	conserved hypothetical protein	0	0
TVAG_015090	conserved hypothetical protein	0	0
TVAG_015100	conserved hypothetical protein	0	0
TVAG_015110	conserved hypothetical protein	17.54	21.02
TVAG_015120	conserved hypothetical protein	0.37	0.21
TVAG_015130	conserved hypothetical protein	1.43	1.09
TVAG_015140	conserved hypothetical protein	0	0
TVAG_015150	conserved hypothetical protein	0.97	1.22
TVAG_015160	ap endonuclease, putative	34.83	10.4
TVAG_015170	conserved hypothetical protein	0.42	1.8
TVAG_015180	conserved hypothetical protein	0	0
TVAG_015190	conserved hypothetical protein	0	0
TVAG_015200	conserved hypothetical protein	0	0
TVAG_015210	conserved hypothetical protein	0	0
TVAG_015220	conserved hypothetical protein	0	0
TVAG_015230	conserved hypothetical protein	0	0
TVAG_015240	conserved hypothetical protein	0	0
TVAG_015250	conserved hypothetical protein	0	0
TVAG_015260	calcium transporter, putative	0	0
TVAG_015270	small GTPase rabh, putative	4.14	5.28
TVAG_015280	conserved hypothetical protein	0.06	0.06
TVAG_015290	CAMK family protein kinase	0	0
TVAG_015300	conserved hypothetical protein	0.71	0.29
TVAG_015310	conserved hypothetical protein	0.21	0
TVAG_015320	conserved hypothetical protein	0	0
TVAG_015330	conserved hypothetical protein	0	0
TVAG_015340	sugar transporter, putative	0.69	0.24
TVAG_015350	conserved hypothetical protein	0	0
TVAG_015360	conserved hypothetical protein	0	0
TVAG_015370	conserved hypothetical protein	0	0
TVAG_015380	conserved hypothetical protein	0	0
TVAG_015390	conserved hypothetical protein	0	0
TVAG_015400	conserved hypothetical protein	0	0
TVAG_015410	conserved hypothetical protein	0	0
TVAG_015420	conserved hypothetical protein	0	0
TVAG_015430	conserved hypothetical protein	0	0
TVAG_015440	conserved hypothetical protein	0	0.05
TVAG_015450	conserved hypothetical protein	0	0
TVAG_015460	conserved hypothetical protein	0	0
TVAG_015470	conserved hypothetical protein	0	0
TVAG_015480	conserved hypothetical protein	0	0
TVAG_015490	conserved hypothetical protein	0	0.05
TVAG_015500	conserved hypothetical protein	0	0
TVAG_015510	conserved hypothetical protein	7.94	7.65
TVAG_015520	coatomer alpha subunit, putative	9.62	10.82
TVAG_015530	conserved hypothetical protein	0.32	0.08
TVAG_015540	conserved hypothetical protein	1.05	1.4
TVAG_015550	conserved hypothetical protein	1.2	0.65
TVAG_015560	conserved hypothetical protein	1.37	1.4
TVAG_015570	deoxyribonuclease II precursor, putative	212.96	352.26
TVAG_015580	ankyrin repeat-cotaining protein, putative	1.42	3.02
TVAG_015590	ankyrin repeat-cotaining protein, putative	0.96	2.66
TVAG_015600	ankyrin repeat-cotaining protein, putative	0.17	0.06
TVAG_015610	ankyrin repeat-cotaining protein, putative	1.38	0.64
TVAG_015620	conserved hypothetical protein	0.18	0.06
TVAG_015630	ankyrin repeat-cotaining protein, putative	0.06	0.1
TVAG_015640	ankyrin repeat-cotaining protein, putative	0.22	0.34
TVAG_015650	conserved hypothetical protein	0	0
TVAG_015660	conserved hypothetical protein	0.08	0.17
TVAG_015670	conserved hypothetical protein	0	0
TVAG_015680	conserved hypothetical protein	0	0
TVAG_015690	conserved hypothetical protein	0	0
TVAG_015700	conserved hypothetical protein	0	0
TVAG_015710	conserved hypothetical protein	0	0.13
TVAG_015720	conserved hypothetical protein	0	0
TVAG_015730	conserved hypothetical protein	0	0
TVAG_015740	conserved hypothetical protein	9.03	13.58
TVAG_015750	Clan MP, family M67, Poh1-like metallopeptidase	2.02	6.09
TVAG_015760	conserved hypothetical protein	0.42	0.85
TVAG_015770	conserved hypothetical protein	2.13	0.72
TVAG_015780	60S ribosomal protein L12, putative	412.96	147.89
TVAG_015790	conserved hypothetical protein	3.76	3.5
TVAG_015800	60S ribosomal protein L23, putative	400.05	207.2
TVAG_015810	conserved hypothetical protein	3.86	2.21
TVAG_015820	skeletrophin, putative	0	0.02
TVAG_015830	MYB, putative	0	0.08
TVAG_015840	conserved hypothetical protein	0	0
TVAG_015850	conserved hypothetical protein	5.35	6.79
TVAG_015860	tetratricopeptide repeat protein, tpr, putative	17.02	24.18
TVAG_015870	N-acetyltransferase separation anxiety, putative	2.03	65.97
TVAG_015880	conserved hypothetical protein	0.38	0.65
TVAG_015890	tRNA-Glu (anticodon: TTC)	0	0
TVAG_015900	conserved hypothetical protein	0	0
TVAG_015910	conserved hypothetical protein	0	0
TVAG_015920	conserved hypothetical protein	0	0
TVAG_015930	conserved hypothetical protein	19.61	19.36
TVAG_015940	ef-hand domain (C-terminal) containing protein, putative	22.73	2.98
TVAG_015950	pyruvate kinase, putative	163.35	107.84
TVAG_015960	GTP-binding protein-invertebrate, putative	16.6	2.42
TVAG_015970	conserved hypothetical protein	24.5	9.49
TVAG_015980	conserved hypothetical protein	6.44	0.74
TVAG_015990	conserved hypothetical protein	0	0
TVAG_016000	conserved hypothetical protein	2.04	1.3
TVAG_016010	conserved hypothetical protein	1.6	3.35
TVAG_016020	ankyrin repeat-cotaining protein, putative	1.88	1.05
TVAG_016030	conserved hypothetical protein	0	0
TVAG_016040	conserved hypothetical protein	0	0
TVAG_016050	conserved hypothetical protein	0	0
TVAG_016060	conserved hypothetical protein	0	0
TVAG_016070	conserved hypothetical protein	0	0
TVAG_016080	conserved hypothetical protein	0	0
TVAG_016090	conserved hypothetical protein	0	0
TVAG_016100	conserved hypothetical protein	0	0
TVAG_016110	conserved hypothetical protein	0	0
TVAG_016120	conserved hypothetical protein	0	0
TVAG_016130	conserved hypothetical protein	0	0
TVAG_016140	conserved hypothetical protein	0	0
TVAG_016150	3-hydroxy-3-methylglutaryl-coenzyme A reductase, putative	29.04	60.66
TVAG_016160	protein phosphatase 1 regulatory inhibitor subunit 16A, putative	0	0.09
TVAG_016170	pumilio, putative	4.63	5.12
TVAG_016180	conserved hypothetical protein	7.71	3.25
TVAG_016190	conserved hypothetical protein	0.69	0.71
TVAG_016200	conserved hypothetical protein	0.52	8.1
TVAG_016210	chromatin regulatory protein sir2, putative	4.03	7.52
TVAG_016220	conserved hypothetical protein	87.34	156.64
TVAG_016230	conserved hypothetical protein	2.21	0.86
TVAG_016240	Early endosome antigen, putative	1.79	1.38
TVAG_016250	conserved hypothetical protein	0.8	0.68
TVAG_016260	spermatogenic cell-specific gene, putative	0	0.06
TVAG_016270	ankyrin 2,3/unc44, putative	0.07	0.63
TVAG_016280	conserved hypothetical protein	7.92	13.06
TVAG_016290	conserved hypothetical protein	0	0.07
TVAG_016300	protein kinase inhibitor, putative	13.07	1.19
TVAG_016310	conserved hypothetical protein	11.57	8.05
TVAG_016320	conserved hypothetical protein	0.57	1.06
TVAG_016330	CAMK family protein kinase	0.07	0.32
TVAG_016340	conserved hypothetical protein	3.5	3.68
TVAG_016350	conserved hypothetical protein	0	0.23
TVAG_016360	conserved hypothetical protein	31.07	19.86
TVAG_016370	ankyrin repeat domain, putative	8.52	9.85
TVAG_016380	retiin, putative	1.9	0.53
TVAG_016390	conserved hypothetical protein	0.91	0.33
TVAG_016400	conserved hypothetical protein	2.56	18.43
TVAG_016410	conserved hypothetical protein	2.55	4.08
TVAG_016420	hypothetical protein	0	0
TVAG_016430	conserved hypothetical protein	0	0
TVAG_016440	conserved hypothetical protein	0	0.15
TVAG_016450	conserved hypothetical protein	0	0
TVAG_016460	conserved hypothetical protein	0	0
TVAG_016470	conserved hypothetical protein	4.65	6.66
TVAG_016480	conserved hypothetical protein	0	0
TVAG_016490	conserved hypothetical protein	0	0
TVAG_016500	conserved hypothetical protein	0	0
TVAG_016510	conserved hypothetical protein	0	0
TVAG_016520	conserved hypothetical protein	0	0
TVAG_016530	conserved hypothetical protein	0	0.1
TVAG_016540	conserved hypothetical protein	1.77	4.32
TVAG_016550	conserved hypothetical protein	39.94	29
TVAG_016560	conserved hypothetical protein	0.22	2.91
TVAG_016570	protein phosphatase-1, putative	5.15	13.35
TVAG_016580	regulator of chromosome condensation, putative	5.58	8.79
TVAG_016590	conserved hypothetical protein	1.85	1.99
TVAG_016600	NAD dependent epimerase/dehydratase, putative	118.45	26.88
TVAG_016610	conserved hypothetical protein	1.08	1.31
TVAG_016620	conserved hypothetical protein	4.96	0.56
TVAG_016630	conserved hypothetical protein	27.15	37.05
TVAG_016640	conserved hypothetical protein	35.27	16.02
TVAG_016650	DNA-directed RNA polymerase I/III subunits, putative	31.85	5.29
TVAG_016660	conserved hypothetical protein	20.53	22.85
TVAG_016670	GTP-binding protein, putative	204.03	25.88
TVAG_016680	conserved hypothetical protein	7.68	1.57
TVAG_016690	conserved hypothetical protein	3.03	0.77
TVAG_016700	ankyrin, putative	0.01	0.04
TVAG_016710	ankyrin repeat-cotaining protein, putative	9.5	14.45
TVAG_016720	conserved hypothetical protein	0	0
TVAG_016730	ankyrin repeat-cotaining protein, putative	0.33	0.45
TVAG_016740	conserved hypothetical protein	3.15	4.66
TVAG_016750	conserved hypothetical protein	0.47	2.33
TVAG_016760	conserved hypothetical protein	3.88	2
TVAG_016770	ankyrin repeat-cotaining protein, putative	10.12	9.54
TVAG_016780	ion channel nompc, putative	0	0.02
TVAG_016790	conserved hypothetical protein	0	0
TVAG_016800	conserved hypothetical protein	4.17	3.96
TVAG_016810	conserved hypothetical protein	1.19	3.88
TVAG_016820	conserved hypothetical protein	2.07	3.22
TVAG_016830	conserved hypothetical protein	0.28	0.28
TVAG_016840	conserved hypothetical protein	1.2	1.32
TVAG_016850	conserved hypothetical protein	0.13	0
TVAG_016860	Clan ME, family M16, insulinase-like metallopeptidase	4.24	5.99
TVAG_016870	ankyrin repeat-cotaining protein, putative	0	0.24
TVAG_016880	translation factor, putative	0.59	0.98
TVAG_016890	conserved hypothetical protein	0.82	0.42
TVAG_016900	conserved hypothetical protein	11.54	10.12
TVAG_016910	AGC family protein kinase	10.42	9.65
TVAG_016920	conserved hypothetical protein	21.78	15.94
TVAG_016930	conserved hypothetical protein	1.84	0.24
TVAG_016940	COMPASS component SWD2, putative	2.83	0.08
TVAG_016950	conserved hypothetical protein	1.29	1.45
TVAG_016960	conserved hypothetical protein	12.04	8.84
TVAG_016970	WD protein, putative	9.29	4.55
TVAG_016980	MYB45, putative	221.04	56.65
TVAG_016990	conserved hypothetical protein	0	0.12
TVAG_017000	conserved hypothetical protein	0	0
TVAG_017010	conserved hypothetical protein	0	0.05
TVAG_017020	conserved hypothetical protein	0	0
TVAG_017030	conserved hypothetical protein	0	0
TVAG_017040	conserved hypothetical protein	0	0
TVAG_017050	conserved hypothetical protein	0	0
TVAG_017060	conserved hypothetical protein	0	0
TVAG_017070	conserved hypothetical protein	0	0
TVAG_017080	conserved hypothetical protein	0	0
TVAG_017090	conserved hypothetical protein	0	0
TVAG_017100	conserved hypothetical protein	0	0
TVAG_017110	conserved hypothetical protein	0	0
TVAG_017120	conserved hypothetical protein	0	0
TVAG_017130	conserved hypothetical protein	0	0
TVAG_017140	conserved hypothetical protein	0	0
TVAG_017150	conserved hypothetical protein	0	0
TVAG_017160	conserved hypothetical protein	0	0
TVAG_017170	conserved hypothetical protein	0	0
TVAG_017180	conserved hypothetical protein	0	0
TVAG_017190	conserved hypothetical protein	0	0
TVAG_017200	conserved hypothetical protein	0	0
TVAG_017210	conserved hypothetical protein	0	0
TVAG_017220	conserved hypothetical protein	0	0
TVAG_017230	conserved hypothetical protein	0	0
TVAG_017240	conserved hypothetical protein	0	0
TVAG_017250	conserved hypothetical protein	0	0
TVAG_017260	conserved hypothetical protein	0	0
TVAG_017270	conserved hypothetical protein	0	0
TVAG_017280	conserved hypothetical protein	0	0
TVAG_017290	conserved hypothetical protein	0.07	0.52
TVAG_017300	conserved hypothetical protein	0	0
TVAG_017310	conserved hypothetical protein	0	0
TVAG_017320	conserved hypothetical protein	0	0
TVAG_017330	conserved hypothetical protein	0.97	2.28
TVAG_017340	CMGC family protein kinase	2.59	2.59
TVAG_017350	conserved hypothetical protein	0	0.07
TVAG_017360	caltractin, putative	0.48	0.58
TVAG_017370	conserved hypothetical protein	0.51	0.22
TVAG_017380	conserved hypothetical protein	21.96	22.95
TVAG_017390	mannosyltransferase 1, putative	0.27	0.25
TVAG_017400	conserved hypothetical protein	0.39	0.28
TVAG_017410	conserved hypothetical protein	0.62	3.41
TVAG_017420	serine/threonine-protein kinase ripk4, putative	3.31	3.96
TVAG_017430	skeletrophin, putative	2.47	3.27
TVAG_017440	ankyrin, putative	0.15	0.24
TVAG_017450	conserved hypothetical protein	1.74	3.25
TVAG_017460	conserved hypothetical protein	6.14	4.4
TVAG_017470	conserved hypothetical protein	9.06	9.29
TVAG_017480	ankyrin repeat-cotaining protein, putative	0.39	0.43
TVAG_017490	conserved hypothetical protein	0	0
TVAG_017500	conserved hypothetical protein	0	0
TVAG_017510	conserved hypothetical protein	0	0
TVAG_017520	conserved hypothetical protein	0	0
TVAG_017530	conserved hypothetical protein	0	0
TVAG_017540	conserved hypothetical protein	0	0
TVAG_017550	conserved hypothetical protein	0	0
TVAG_017560	conserved hypothetical protein	0	0
TVAG_017570	conserved hypothetical protein	0	0
TVAG_017580	conserved hypothetical protein	0	0
TVAG_017590	conserved hypothetical protein	0	0
TVAG_017600	conserved hypothetical protein	0	0
TVAG_017610	conserved hypothetical protein	0	0
TVAG_017620	conserved hypothetical protein	0	0
TVAG_017630	conserved hypothetical protein	0	0
TVAG_017640	conserved hypothetical protein	0	0
TVAG_017650	ankyrin 2,3/unc44, putative	0.63	1.46
TVAG_017660	conserved hypothetical protein	7.31	3.2
TVAG_017670	tRNA-Leu (anticodon: TAA)	0	0
TVAG_017680	conserved hypothetical protein	1.58	1.96
TVAG_017690	conserved hypothetical protein	3.63	3.33
TVAG_017700	conserved hypothetical protein	1.04	0.15
TVAG_017710	conserved hypothetical protein	0	0
TVAG_017720	conserved hypothetical protein	0	0
TVAG_017730	conserved hypothetical protein	0	0
TVAG_017740	conserved hypothetical protein	0	0.26
TVAG_017750	conserved hypothetical protein	0	1.28
TVAG_017760	conserved hypothetical protein	0	0
TVAG_017770	conserved hypothetical protein	0	0
TVAG_017780	conserved hypothetical protein	0	0
TVAG_017790	conserved hypothetical protein	0	0
TVAG_017800	conserved hypothetical protein	0	0
TVAG_017810	conserved hypothetical protein	0	0
TVAG_017820	conserved hypothetical protein	0	0.04
TVAG_017830	conserved hypothetical protein	0	0
TVAG_017840	conserved hypothetical protein	0	0
TVAG_017850	conserved hypothetical protein	0	0
TVAG_017860	conserved hypothetical protein	0	0.03
TVAG_017870	conserved hypothetical protein	0	0
TVAG_017880	conserved hypothetical protein	0	0
TVAG_017890	conserved hypothetical protein	0	0
TVAG_017900	conserved hypothetical protein	3.36	3.15
TVAG_017910	conserved hypothetical protein	0	0
TVAG_017920	adenylate cyclase, putative	0	0.06
TVAG_017930	mitotic checkpoint protein and poly(A)+ RNA export protein, putative	10.02	4.15
TVAG_017940	cGMP-dependent 3,5-cyclic phosphodiesterase, putative	1.98	2.63
TVAG_017950	conserved hypothetical protein	0.49	0.53
TVAG_017960	conserved hypothetical protein	29.99	15.53
TVAG_017970	conserved hypothetical protein	0.71	0.72
TVAG_017980	calcium binding protein, putative	17.61	12.67
TVAG_017990	conserved hypothetical protein	0	0
TVAG_018000	conserved hypothetical protein	0	0
TVAG_018010	conserved hypothetical protein	0	0
TVAG_018020	Lipopolysaccharide biosynthesis protein rfbH, putative	101.39	114.56
TVAG_018030	conserved hypothetical protein	19.8	47.13
TVAG_018040	conserved hypothetical protein	4.19	1.64
TVAG_018050	RAB-18, putative	10.19	5.42
TVAG_018060	conserved hypothetical protein	0	0
TVAG_018070	conserved hypothetical protein	6.35	14.67
TVAG_018080	conserved hypothetical protein	0.4	1.83
TVAG_018090	conserved hypothetical protein	0	0.27
TVAG_018100	conserved hypothetical protein	0	0.14
TVAG_018110	conserved hypothetical protein	0	0
TVAG_018120	conserved hypothetical protein	0	0
TVAG_018130	conserved hypothetical protein	0	0
TVAG_018140	conserved hypothetical protein	0	0
TVAG_018150	conserved hypothetical protein	0	0
TVAG_018160	tankyrase, putative	0	0
TVAG_018170	conserved hypothetical protein	1.07	1.16
TVAG_018180	diacylglycerol pyrophosphate phosphatase, putative	23.84	13.31
TVAG_018190	conserved hypothetical protein	2.55	1.62
TVAG_018200	conserved hypothetical protein	2.94	0.81
TVAG_018210	conserved hypothetical protein	0	0
TVAG_018220	ankyrin repeat domain, putative	0.44	0.3
TVAG_018230	conserved hypothetical protein	0.08	0.25
TVAG_018240	conserved hypothetical protein	8.96	19.74
TVAG_018250	conserved hypothetical protein	99.8	271.14
TVAG_018260	conserved hypothetical protein	2.67	3.3
TVAG_018270	conserved hypothetical protein	21.17	25.31
TVAG_018280	conserved hypothetical protein	0	0
TVAG_018290	conserved hypothetical protein	0	0
TVAG_018300	conserved hypothetical protein	0	0
TVAG_018310	conserved hypothetical protein	0	0
TVAG_018320	conserved hypothetical protein	0.05	0.05
TVAG_018330	conserved hypothetical protein	0.09	0
TVAG_018340	conserved hypothetical protein	0	0.05
TVAG_018350	conserved hypothetical protein	0	0
TVAG_018360	conserved hypothetical protein	0	0
TVAG_018370	conserved hypothetical protein	0	0
TVAG_018380	ubiquitin, putative	14.25	7.59
TVAG_018390	lyst-interacting protein, putative	1.42	3.11
TVAG_018400	conserved hypothetical protein	5.03	8.29
TVAG_018410	conserved hypothetical protein	1.11	1.04
TVAG_018420	conserved hypothetical protein	2.05	0.46
TVAG_018430	conserved hypothetical protein	41.17	30.1
TVAG_018440	conserved hypothetical protein	20.99	20.04
TVAG_018450	conserved hypothetical protein	0.85	1.24
TVAG_018460	conserved hypothetical protein	0	0.11
TVAG_018470	conserved hypothetical protein	0.53	1.53
TVAG_018480	conserved hypothetical protein	29.15	36.59
TVAG_018490	conserved hypothetical protein	9.38	16.82
TVAG_018500	conserved hypothetical protein	0	0
TVAG_018510	conserved hypothetical protein	0	0
TVAG_018520	conserved hypothetical protein	0	0.1
TVAG_018530	conserved hypothetical protein	0	0
TVAG_018540	conserved hypothetical protein	0	0
TVAG_018550	conserved hypothetical protein	0	0
TVAG_018560	conserved hypothetical protein	0	0
TVAG_018570	conserved hypothetical protein	0	0
TVAG_018580	conserved hypothetical protein	0	0
TVAG_018590	conserved hypothetical protein	0	0
TVAG_018600	conserved hypothetical protein	0.24	1.81
TVAG_018610	conserved hypothetical protein	0	0
TVAG_018620	conserved hypothetical protein	0	0.16
TVAG_018630	conserved hypothetical protein	0	0
TVAG_018640	conserved hypothetical protein	0	0
TVAG_018650	conserved hypothetical protein	0	0
TVAG_018660	conserved hypothetical protein	0	0.03
TVAG_018670	conserved hypothetical protein	0	0
TVAG_018680	conserved hypothetical protein	0	0
TVAG_018690	conserved hypothetical protein	0	0
TVAG_018700	conserved hypothetical protein	0	0
TVAG_018710	conserved hypothetical protein	0	0
TVAG_018720	conserved hypothetical protein	0	0
TVAG_018730	conserved hypothetical protein	0	0
TVAG_018740	conserved hypothetical protein	0	0
TVAG_018750	conserved hypothetical protein	0	0
TVAG_018760	conserved hypothetical protein	0	0
TVAG_018770	conserved hypothetical protein	0	0
TVAG_018780	conserved hypothetical protein	0	0
TVAG_018790	conserved hypothetical protein	0	0
TVAG_018800	conserved hypothetical protein	0	0
TVAG_018810	conserved hypothetical protein	0	0
TVAG_018820	conserved hypothetical protein	0	0
TVAG_018830	conserved hypothetical protein	0	0
TVAG_018840	conserved hypothetical protein	0	0
TVAG_018850	conserved hypothetical protein	0	0
TVAG_018860	conserved hypothetical protein	0	0
TVAG_018870	conserved hypothetical protein	0	0
TVAG_018880	conserved hypothetical protein	0.28	0.42
TVAG_018890	conserved hypothetical protein	0	0
TVAG_018900	conserved hypothetical protein	0	0
TVAG_018910	Clan MA, family M8, leishmanolysin-like metallopeptidase	1.35	5.35
TVAG_018920	conserved hypothetical protein	6.19	7.17
TVAG_018930	heat shock protein, putative	57.55	105.22
TVAG_018940	conserved hypothetical protein	0.08	0.48
TVAG_018950	conserved hypothetical protein	0	0.11
TVAG_018960	conserved hypothetical protein	0.09	0.09
TVAG_018970	methionine sulfoxide reductase, putative	4.24	1.79
TVAG_018980	conserved hypothetical protein	0.71	0.57
TVAG_018990	conserved hypothetical protein	0	0
TVAG_019000	conserved hypothetical protein	0	0
TVAG_019010	conserved hypothetical protein	0	0
TVAG_019020	conserved hypothetical protein	2.18	2.79
TVAG_019030	conserved hypothetical protein	0	0
TVAG_019040	conserved hypothetical protein	0	0
TVAG_019050	conserved hypothetical protein	0	0
TVAG_019060	conserved hypothetical protein	0	0
TVAG_019070	conserved hypothetical protein	0	0
TVAG_019080	conserved hypothetical protein	0	0
TVAG_019090	conserved hypothetical protein	0	0
TVAG_019100	conserved hypothetical protein	3.36	7.69
TVAG_019110	conserved hypothetical protein	0.39	0.32
TVAG_019120	protein phosphatase-1, putative	1.06	10.51
TVAG_019130	conserved hypothetical protein	12.96	7.48
TVAG_019140	conserved hypothetical protein	5.74	6.62
TVAG_019150	conserved hypothetical protein	10.73	11.16
TVAG_019160	conserved hypothetical protein	0.12	0.06
TVAG_019170	conserved hypothetical protein	1.9	2.77
TVAG_019180	conserved hypothetical protein	278.46	336.94
TVAG_019190	chaperone protein DNAj, putative	3.1	0.28
TVAG_019200	beta-taxilin, putative	4.62	11.08
TVAG_019210	nuclear lim interactor-interacting factor, putative	41.18	39.34
TVAG_019220	conserved hypothetical protein	80.28	117.17
TVAG_019230	conserved hypothetical protein	0.6	1.07
TVAG_019240	ubiquitin, putative	1579.61	1399.89
TVAG_019250	conserved hypothetical protein	19.13	31.66
TVAG_019260	conserved hypothetical protein	1.26	2.52
TVAG_019270	conserved hypothetical protein	70.67	55.07
TVAG_019280	conserved hypothetical protein	1.43	1.24
TVAG_019290	pc-MYB2, putative	0.12	0.25
TVAG_019300	beta lactamase domain, putative	3.7	4.04
TVAG_019310	conserved hypothetical protein	3.44	2.14
TVAG_019320	conserved hypothetical protein	2.43	3.32
TVAG_019330	conserved hypothetical protein	1.1	0.44
TVAG_019340	conserved hypothetical protein	0.92	3.02
TVAG_019350	conserved hypothetical protein	1.45	3.65
TVAG_019360	conserved hypothetical protein	1.4	3.79
TVAG_019370	conserved hypothetical protein	0.36	1.03
TVAG_019380	conserved hypothetical protein	1.42	2.07
TVAG_019390	conserved hypothetical protein	52.19	16.8
TVAG_019400	PIKK family atypical protein kinase	0.83	0.21
TVAG_019410	cortactin-binding protein, putative	1.11	1.53
TVAG_019420	ankyrin repeat-rich membrane-spanning protein, putative	0.33	0.95
TVAG_019430	conserved hypothetical protein	5.8	8.81
TVAG_019440	conserved hypothetical protein	8.15	1.05
TVAG_019450	conserved hypothetical protein	0.5	0.61
TVAG_019460	ankyrin repeat-cotaining protein, putative	3.77	4.49
TVAG_019470	RAB, putative	4.23	2.34
TVAG_019480	conserved hypothetical protein	23.1	43.05
TVAG_019490	conserved hypothetical protein	5.05	6.49
TVAG_019500	conserved hypothetical protein	4.8	1.1
TVAG_019510	conserved hypothetical protein	1.68	2.22
TVAG_019520	conserved hypothetical protein	0.7	0.65
TVAG_019530	conserved hypothetical protein	0.19	2.99
TVAG_019540	conserved hypothetical protein	0.59	0.7
TVAG_019550	tRNA-Lys (anticodon: TTT)	0	0
TVAG_019560	conserved hypothetical protein	0	0
TVAG_019570	conserved hypothetical protein	0	0
TVAG_019580	conserved hypothetical protein	0	0
TVAG_019590	conserved hypothetical protein	0	0
TVAG_019600	conserved hypothetical protein	0	0
TVAG_019610	conserved hypothetical protein	0	0.05
TVAG_019620	conserved hypothetical protein	0	0
TVAG_019630	conserved hypothetical protein	0	0
TVAG_019640	conserved hypothetical protein	0	0
TVAG_019650	conserved hypothetical protein	0	0
TVAG_019660	conserved hypothetical protein	0.09	0.05
TVAG_019670	Clan CA, family C19, ubiquitin hydrolase-like cysteine peptidase	0.58	0.18
TVAG_019680	conserved hypothetical protein	0.08	0.61
TVAG_019690	inorganic pyrophosphatase, putative	1.73	1.51
TVAG_019700	CAMK family protein kinase	70.97	51.32
TVAG_019710	conserved hypothetical protein	4.1	8.77
TVAG_019720	amino acid transporter, putative	0.04	0.12
TVAG_019730	conserved hypothetical protein	1.33	2.06
TVAG_019740	conserved hypothetical protein	81.55	9.64
TVAG_019750	conserved hypothetical protein	3.83	3.11
TVAG_019760	conserved hypothetical protein	0	0.19
TVAG_019770	conserved hypothetical protein	0.52	0.4
TVAG_019780	conserved hypothetical protein	2.27	1.86
TVAG_019790	conserved hypothetical protein	0.85	0.08
TVAG_019800	conserved hypothetical protein	0.39	0.35
TVAG_019810	conserved hypothetical protein	1	1.27
TVAG_019820	conserved hypothetical protein	0.05	0
TVAG_019830	sex-determining protein fem-1, putative	0.38	0.43
TVAG_019840	conserved hypothetical protein	0	0
TVAG_019850	conserved hypothetical protein	0	0
TVAG_019860	conserved hypothetical protein	0	0
TVAG_019870	conserved hypothetical protein	0	0
TVAG_019880	conserved hypothetical protein	0	0
TVAG_019890	conserved hypothetical protein	0	0
TVAG_019900	conserved hypothetical protein	0	0
TVAG_019910	conserved hypothetical protein	0	0
TVAG_019920	conserved hypothetical protein	0	0
TVAG_019930	conserved hypothetical protein	0	0
TVAG_019940	conserved hypothetical protein	0	0
TVAG_019950	conserved hypothetical protein	0.5	1.93
TVAG_019960	conserved hypothetical protein	19.92	8.63
TVAG_019970	conserved hypothetical protein	0	0
TVAG_019980	conserved hypothetical protein	0	0
TVAG_019990	conserved hypothetical protein	0	0
TVAG_020000	conserved hypothetical protein	0.98	0.46
TVAG_020010	conserved hypothetical protein	3.1	3.17
[truncated: 97,011 more rows]
